# Supplementary material for: Integration of Transcriptome, miRNA-Omics, and Hormone Metabolism Analysis Reveals the Regulatory Network of Camellia drupifera Fruit Maturation
Source: Plants (Basel). 2025 Oct 27;14(21):3282. doi: 10.3390/plants14213282 (PMC12609256; doi:10.3390/plants14213282)
Supplement: Supplementary file 1 [file plants-14-03282-s001.zip › Supplementary Table.xlsx]

## Sheet: Table S1
Table S1. Transcriptome data from three sets of samples.
id	YC-8-1_tpm	YC-8-2_tpm	YC-8-3_tpm	YC-9-1_tpm	YC-9-2_tpm	YC-9-3_tpm	YC-11-1_tpm	YC-11-2_tpm	YC-11-3_tpm	YC-8-1_count	YC-8-2_count	YC-8-3_count	YC-9-1_count	YC-9-2_count	YC-9-3_count	YC-11-1_count	YC-11-2_count	YC-11-3_count	Symbol	Description	KEGG_A_class	KEGG_B_class	Pathway	K_ID	GO Component	GO Function	GO Process	TF_family
Unigene0000163	0.581	2.176	0	0	0	0	0.37	0.74	0	1	3	0	0	0	0	0.5	1	0	AHK3	XP_028093739.1 histidine kinase 3 [Camellia sinensis]	Environmental Information Processing	Signal transduction	ko04075//Plant hormone signal transduction	K14489	-	-	-	--
Unigene0000526	34.242	34.968	40.074	67.591	68.073	64.024	34.11	37.711	30.509	510	417	579	898	859	770	407	441	373	RR26	XP_028065519.1 two-component response regulator ARR11-like [Camellia sinensis]	Environmental Information Processing	Signal transduction	ko04075//Plant hormone signal transduction	K14491	GO:0005575//cellular_component;GO:0005622//intracellular anatomical structure;GO:0005634//nucleus;GO:0016020//membrane;GO:0043226//organelle;GO:0043227//membrane-bounded organelle;GO:0043229//intracellular organelle;GO:0043231//intracellular membrane-bounded organelle	GO:0000156//phosphorelay response regulator activity;GO:0003674//molecular_function;GO:0003676//nucleic acid binding;GO:0003677//DNA binding;GO:0003700//DNA-binding transcription factor activity;GO:0004673//protein histidine kinase activity;GO:0005488//binding;GO:0005524//ATP binding;GO:0060089//molecular transducer activity;GO:0097159//organic cyclic compound binding;GO:0140110//transcription re…	GO:0000160//phosphorelay signal transduction system;GO:0006139//nucleobase-containing compound metabolic process;GO:0006351//transcription, DNA-templated;GO:0006355//regulation of transcription, DNA-templated;GO:0006725//cellular aromatic compound metabolic process;GO:0006796//phosphate-containing compound metabolic process;GO:0006807//nitrogen compound metabolic process;GO:0006808//regulation of…	ARR-B
Unigene0000603	9.421	7.8	6.438	7.12	5.497	5.113	0.2695	0.539	0	89	59	59	60	44	39	2	4	0	IAA13	XP_028114917.1 auxin-responsive protein IAA13-like [Camellia sinensis]	Environmental Information Processing	Signal transduction	ko04075//Plant hormone signal transduction	K14484	GO:0005575//cellular_component;GO:0005622//intracellular anatomical structure;GO:0005634//nucleus;GO:0043226//organelle;GO:0043227//membrane-bounded organelle;GO:0043229//intracellular organelle;GO:0043231//intracellular membrane-bounded organelle	-	GO:0006139//nucleobase-containing compound metabolic process;GO:0006351//transcription, DNA-templated;GO:0006355//regulation of transcription, DNA-templated;GO:0006725//cellular aromatic compound metabolic process;GO:0006807//nitrogen compound metabolic process;GO:0007154//cell communication;GO:0007165//signal transduction;GO:0008150//biological_process;GO:0008152//metabolic process;GO:0009058//b…	--
Unigene0000974	2.953	1.085	2.149	0.195	0.41	0.43	2.968	5.089	0.847	17	5	12	1	2	2	13.5	23	4	BKI1	KAF5955641.1 hypothetical protein HYC85_008497 [Camellia sinensis]	Environmental Information Processing	Signal transduction	ko04075//Plant hormone signal transduction	K14499	-	-	-	--
Unigene0001431	1.049	1.835	4.327	0.941	2.353	0.13	1.3455	0.134	2.557	10	14	40	8	19	1	10.5	1	20	LAX3	XP_028081070.1 auxin transporter-like protein 3 [Camellia sinensis]	Environmental Information Processing	Signal transduction	ko04075//Plant hormone signal transduction	K13946	GO:0005575//cellular_component;GO:0005886//plasma membrane;GO:0016020//membrane;GO:0016021//integral component of membrane;GO:0031224//intrinsic component of membrane;GO:0071944//cell periphery	GO:0003674//molecular_function;GO:0005215//transporter activity;GO:0005342//organic acid transmembrane transporter activity;GO:0008509//anion transmembrane transporter activity;GO:0008514//organic anion transmembrane transporter activity;GO:0010328//auxin influx transmembrane transporter activity;GO:0015075//ion transmembrane transporter activity;GO:0015171//amino acid transmembrane transporter a…	GO:0003333//amino acid transmembrane transport;GO:0006810//transport;GO:0006811//ion transport;GO:0006820//anion transport;GO:0006865//amino acid transport;GO:0007154//cell communication;GO:0007165//signal transduction;GO:0007275//multicellular organism development;GO:0008150//biological_process;GO:0009653//anatomical structure morphogenesis;GO:0009719//response to endogenous stimulus;GO:0009725/…	--
Unigene0001432	1.622	1.8	0.557	1.818	0.425	0.893	3.896	2.524	5.268	9	8	3	9	2	4	17.5	11	24	--	XP_028081070.1 auxin transporter-like protein 3 [Camellia sinensis]	Environmental Information Processing	Signal transduction	ko04075//Plant hormone signal transduction	K13946	-	-	-	--
Unigene0002435	4.106	5.938	3.564	0.606	0.383	0.401	0.066	0	0.132	38	44	32	5	3	3	0.5	0	1	ARG7	PSS15543.1 Auxin-responsive protein [Actinidia chinensis var. chinensis] [Actinidia chinensis]	Environmental Information Processing	Signal transduction	ko04075//Plant hormone signal transduction	K14488	-	-	GO:0009733//response to auxin	--
Unigene0002441	18.367	20.353	18.747	15.998	16.949	17.003	24.185	21.443	26.927	408	362	404	317	319	305	432.5	374	491	CTR1	XP_028079550.1 serine/threonine-protein kinase CTR1-like [Camellia sinensis]	Environmental Information Processing;Environmental Information Processing	Signal transduction;Signal transduction	ko04075//Plant hormone signal transduction;ko04016//MAPK signaling pathway - plant	K14510;K14510	GO:0005575//cellular_component;GO:0005622//intracellular anatomical structure;GO:0005737//cytoplasm;GO:0005783//endoplasmic reticulum;GO:0005789//endoplasmic reticulum membrane;GO:0012505//endomembrane system;GO:0016020//membrane;GO:0031984//organelle subcompartment;GO:0042175//nuclear outer membrane-endoplasmic reticulum membrane network;GO:0043226//organelle;GO:0043227//membrane-bounded organel…	GO:0000166//nucleotide binding;GO:0003674//molecular_function;GO:0003824//catalytic activity;GO:0004672//protein kinase activity;GO:0004674//protein serine/threonine kinase activity;GO:0004712//protein serine/threonine/tyrosine kinase activity;GO:0005488//binding;GO:0005524//ATP binding;GO:0016301//kinase activity;GO:0016740//transferase activity;GO:0016772//transferase activity, transferring pho…	GO:0000160//phosphorelay signal transduction system;GO:0001666//response to hypoxia;GO:0006082//organic acid metabolic process;GO:0006464//cellular protein modification process;GO:0006468//protein phosphorylation;GO:0006629//lipid metabolic process;GO:0006720//isoprenoid metabolic process;GO:0006721//terpenoid metabolic process;GO:0006793//phosphorus metabolic process;GO:0006796//phosphate-contai…	--
Unigene0003690	88.616	96.123	90.813	238.206	233.889	213.878	724.83	624.996	824.664	1194	1037	1187	2863	2670	2327	7866.5	6612	9121	XTH8	XP_028077118.1 probable xyloglucan endotransglucosylase/hydrolase protein 23 [Camellia sinensis]	Environmental Information Processing	Signal transduction	ko04075//Plant hormone signal transduction	K14504	GO:0005575//cellular_component;GO:0005576//extracellular region;GO:0005618//cell wall;GO:0005622//intracellular anatomical structure;GO:0005737//cytoplasm;GO:0005794//Golgi apparatus;GO:0012505//endomembrane system;GO:0030312//external encapsulating structure;GO:0043226//organelle;GO:0043227//membrane-bounded organelle;GO:0043229//intracellular organelle;GO:0043231//intracellular membrane-bounded…	GO:0003674//molecular_function;GO:0003824//catalytic activity;GO:0004553//hydrolase activity, hydrolyzing O-glycosyl compounds;GO:0016740//transferase activity;GO:0016757//glycosyltransferase activity;GO:0016758//hexosyltransferase activity;GO:0016762//xyloglucan:xyloglucosyl transferase activity;GO:0016787//hydrolase activity;GO:0016798//hydrolase activity, acting on glycosyl bonds;GO:0046527//g…	GO:0005975//carbohydrate metabolic process;GO:0005976//polysaccharide metabolic process;GO:0006073//cellular glucan metabolic process;GO:0006950//response to stress;GO:0008150//biological_process;GO:0008152//metabolic process;GO:0009266//response to temperature stimulus;GO:0009408//response to heat;GO:0009409//response to cold;GO:0009605//response to external stimulus;GO:0009612//response to mech…	--
Unigene0003772	9.542	7.037	11.429	4.584	3.432	5.289	0.1155	0.231	0	105	62	122	45	32	47	1	2	0	NOOT1	XP_028074344.1 BTB/POZ domain and ankyrin repeat-containing protein NOOT1-like isoform X1 [Camellia sinensis]	Environmental Information Processing	Signal transduction	ko04075//Plant hormone signal transduction	K14508	-	GO:0005515//protein binding	-	--
Unigene0003773	3.706	1.815	2.547	3.747	4.546	4.319	18.817	26.746	10.888	51	20	34	46	53	48	206	289	123	NPR5	AZI71058.1 regulatory protein NPR1 [Camellia sinensis]	Environmental Information Processing	Signal transduction	ko04075//Plant hormone signal transduction	K14508	-	GO:0005515//protein binding	-	--
Unigene0004055	23.26	26.518	20.412	8.291	5.632	8.42	1.0965	0.304	1.889	195	178	166	62	40	57	7.5	2	13	SAUR36	XP_028069461.1 auxin-responsive protein SAUR36-like [Camellia sinensis]	Environmental Information Processing	Signal transduction	ko04075//Plant hormone signal transduction	K14488	-	-	GO:0009733//response to auxin	--
Unigene0004151	2.572	1.785	2.946	0	0	0	0	0	0	9	5	10	0	0	0	0	0	0	PNAE	KAF5945705.1 hypothetical protein HYC85_015933 [Camellia sinensis]	Environmental Information Processing	Signal transduction	ko04075//Plant hormone signal transduction	K14506	-	-	-	--
Unigene0004461	0	0	0	3.522	0	0	0	0	0	0	0	0	5	0	0	0	0	0	--	KAF5947963.1 hypothetical protein HYC85_013920 [Camellia sinensis]	Environmental Information Processing;Environmental Information Processing	Signal transduction;Signal transduction	ko04075//Plant hormone signal transduction;ko04016//MAPK signaling pathway - plant	K14497;K14497	-	-	-	--
Unigene0004595	281.06	270.878	282.829	182.547	189.259	169.252	234.224	228.479	239.969	3276	2528	3198	1898	1869	1593	2193.5	2091	2296	SRK2E	KAF5951691.1 hypothetical protein HYC85_009635 [Camellia sinensis]	Environmental Information Processing;Environmental Information Processing	Signal transduction;Signal transduction	ko04075//Plant hormone signal transduction;ko04016//MAPK signaling pathway - plant	K14498;K14498	GO:0005575//cellular_component;GO:0005622//intracellular anatomical structure;GO:0005634//nucleus;GO:0005737//cytoplasm;GO:0005829//cytosol;GO:0043226//organelle;GO:0043227//membrane-bounded organelle;GO:0043229//intracellular organelle;GO:0043231//intracellular membrane-bounded organelle	GO:0000166//nucleotide binding;GO:0003674//molecular_function;GO:0003824//catalytic activity;GO:0004672//protein kinase activity;GO:0004674//protein serine/threonine kinase activity;GO:0005488//binding;GO:0005515//protein binding;GO:0005524//ATP binding;GO:0009931//calcium-dependent protein serine/threonine kinase activity;GO:0010857//calcium-dependent protein kinase activity;GO:0016301//kinase a…	GO:0001101//response to acid chemical;GO:0005975//carbohydrate metabolic process;GO:0005984//disaccharide metabolic process;GO:0005985//sucrose metabolic process;GO:0006082//organic acid metabolic process;GO:0006464//cellular protein modification process;GO:0006468//protein phosphorylation;GO:0006629//lipid metabolic process;GO:0006631//fatty acid metabolic process;GO:0006633//fatty acid biosynth…	--
Unigene0004596	4.508	4.504	4.957	2.022	0.709	1.489	4.843	3.828	5.858	15	12	16	6	2	4	13	10	16	SRK2E	KAF5954744.1 hypothetical protein HYC85_007600 [Camellia sinensis]	Environmental Information Processing;Environmental Information Processing	Signal transduction;Signal transduction	ko04075//Plant hormone signal transduction;ko04016//MAPK signaling pathway - plant	K14498;K14498	GO:0005575//cellular_component;GO:0005622//intracellular anatomical structure;GO:0005634//nucleus;GO:0005737//cytoplasm;GO:0005829//cytosol;GO:0043226//organelle;GO:0043227//membrane-bounded organelle;GO:0043229//intracellular organelle;GO:0043231//intracellular membrane-bounded organelle	GO:0000166//nucleotide binding;GO:0003674//molecular_function;GO:0003824//catalytic activity;GO:0004672//protein kinase activity;GO:0004674//protein serine/threonine kinase activity;GO:0005488//binding;GO:0005515//protein binding;GO:0005524//ATP binding;GO:0009931//calcium-dependent protein serine/threonine kinase activity;GO:0010857//calcium-dependent protein kinase activity;GO:0016301//kinase a…	GO:0001101//response to acid chemical;GO:0005975//carbohydrate metabolic process;GO:0005984//disaccharide metabolic process;GO:0005985//sucrose metabolic process;GO:0006082//organic acid metabolic process;GO:0006464//cellular protein modification process;GO:0006468//protein phosphorylation;GO:0006629//lipid metabolic process;GO:0006631//fatty acid metabolic process;GO:0006633//fatty acid biosynth…	--
Unigene0004598	0	0	0.668	0.363	0.382	1.605	1.7935	0.825	2.762	0	0	2	1	1	4	4.5	2	7	SRK2E	GFS41175.1 protein kinase superfamily protein [Actinidia rufa]	Environmental Information Processing;Environmental Information Processing	Signal transduction;Signal transduction	ko04075//Plant hormone signal transduction;ko04016//MAPK signaling pathway - plant	K14498;K14498	-	GO:0004672//protein kinase activity;GO:0005524//ATP binding	GO:0006468//protein phosphorylation	--
Unigene0004909	12.121	11.55	11.034	9.088	10.497	11.745	11.7355	11.678	11.793	308	235	272	206	226	241	239.5	233	246	TGAL1	XP_028063109.1 transcription factor TGA2.3-like isoform X3 [Camellia sinensis]	Environmental Information Processing	Signal transduction	ko04075//Plant hormone signal transduction	K14431	-	GO:0003677//DNA binding;GO:0003700//DNA-binding transcription factor activity;GO:0043565//sequence-specific DNA binding	GO:0006351//transcription, DNA-templated;GO:0006355//regulation of transcription, DNA-templated	bZIP
Unigene0004910	35.035	36.41	36.294	16.777	19.808	15.212	29.381	30.519	28.243	405	337	407	173	194	142	272.5	277	268	TGA2.2	KAF5930052.1 hypothetical protein HYC85_030925 [Camellia sinensis]	Environmental Information Processing	Signal transduction	ko04075//Plant hormone signal transduction	K14431	GO:0005575//cellular_component;GO:0005622//intracellular anatomical structure;GO:0005634//nucleus;GO:0043226//organelle;GO:0043227//membrane-bounded organelle;GO:0043229//intracellular organelle;GO:0043231//intracellular membrane-bounded organelle	GO:0003674//molecular_function;GO:0003676//nucleic acid binding;GO:0003677//DNA binding;GO:0003700//DNA-binding transcription factor activity;GO:0005488//binding;GO:0043565//sequence-specific DNA binding;GO:0097159//organic cyclic compound binding;GO:0140110//transcription regulator activity;GO:1901363//heterocyclic compound binding	GO:0006139//nucleobase-containing compound metabolic process;GO:0006351//transcription, DNA-templated;GO:0006355//regulation of transcription, DNA-templated;GO:0006725//cellular aromatic compound metabolic process;GO:0006807//nitrogen compound metabolic process;GO:0008150//biological_process;GO:0008152//metabolic process;GO:0009058//biosynthetic process;GO:0009059//macromolecule biosynthetic proc…	bZIP
Unigene0005782	168.877	179.203	178.196	244.519	260.227	231.312	370.572	333.251	407.892	2075	1763	2124	2680	2709	2295	3664.5	3215	4114	BSK1	XP_028117634.1 serine/threonine-protein kinase BSK1-like isoform X1 [Camellia sinensis]	Environmental Information Processing	Signal transduction	ko04075//Plant hormone signal transduction	K14500	-	GO:0004672//protein kinase activity;GO:0005524//ATP binding	GO:0006468//protein phosphorylation	--
Unigene0005884	35.618	35.374	36.717	30.789	29.884	31.178	26.789	25.87	27.708	249	198	249	192	177	176	150.5	142	159	PYL1	XP_028075473.1 abscisic acid receptor PYR1-like [Camellia sinensis]	Environmental Information Processing;Environmental Information Processing	Signal transduction;Signal transduction	ko04075//Plant hormone signal transduction;ko04016//MAPK signaling pathway - plant	K14496;K14496	GO:0005575//cellular_component;GO:0005622//intracellular anatomical structure;GO:0005634//nucleus;GO:0005737//cytoplasm;GO:0005829//cytosol;GO:0043226//organelle;GO:0043227//membrane-bounded organelle;GO:0043229//intracellular organelle;GO:0043231//intracellular membrane-bounded organelle	GO:0003674//molecular_function;GO:0004857//enzyme inhibitor activity;GO:0004864//protein phosphatase inhibitor activity;GO:0005488//binding;GO:0005515//protein binding;GO:0019208//phosphatase regulator activity;GO:0019212//phosphatase inhibitor activity;GO:0019888//protein phosphatase regulator activity;GO:0030234//enzyme regulator activity;GO:0042802//identical protein binding;GO:0042803//protei…	GO:0001101//response to acid chemical;GO:0007154//cell communication;GO:0007165//signal transduction;GO:0008150//biological_process;GO:0009719//response to endogenous stimulus;GO:0009725//response to hormone;GO:0009737//response to abscisic acid;GO:0009738//abscisic acid-activated signaling pathway;GO:0009755//hormone-mediated signaling pathway;GO:0009892//negative regulation of metabolic process…	--
Unigene0005954	1.472	0.368	0.809	1.871	2.085	1.094	0.796	0.875	0.717	15	3	8	17	18	9	6.5	7	6	--	KAF5949791.1 hypothetical protein HYC85_011784 [Camellia sinensis]	Environmental Information Processing	Signal transduction	ko04075//Plant hormone signal transduction	K14489	-	-	-	--
Unigene0005956	6.223	9.656	7.775	1.057	0.445	1.868	0.7155	1.201	0.23	33	41	40	5	2	8	3	5	1	AHK2	KAF5949791.1 hypothetical protein HYC85_011784 [Camellia sinensis]	Environmental Information Processing	Signal transduction	ko04075//Plant hormone signal transduction	K14489	GO:0005575//cellular_component;GO:0005622//intracellular anatomical structure;GO:0005737//cytoplasm;GO:0005783//endoplasmic reticulum;GO:0005789//endoplasmic reticulum membrane;GO:0005886//plasma membrane;GO:0012505//endomembrane system;GO:0016020//membrane;GO:0016021//integral component of membrane;GO:0031224//intrinsic component of membrane;GO:0031984//organelle subcompartment;GO:0042175//nucle…	GO:0000155//phosphorelay sensor kinase activity;GO:0003674//molecular_function;GO:0003824//catalytic activity;GO:0004672//protein kinase activity;GO:0004673//protein histidine kinase activity;GO:0004888//transmembrane signaling receptor activity;GO:0005488//binding;GO:0005515//protein binding;GO:0009884//cytokinin receptor activity;GO:0016301//kinase activity;GO:0016740//transferase activity;GO:0…	GO:0000160//phosphorelay signal transduction system;GO:0001101//response to acid chemical;GO:0006464//cellular protein modification process;GO:0006468//protein phosphorylation;GO:0006793//phosphorus metabolic process;GO:0006796//phosphate-containing compound metabolic process;GO:0006807//nitrogen compound metabolic process;GO:0006950//response to stress;GO:0006970//response to osmotic stress;GO:0…	--
Unigene0006020	2.351	1.713	3.029	2.196	1.387	0.728	1.6925	0.998	2.387	12	7	15	10	6	3	7	4	10	LAX5	KAG6488914.1 hypothetical protein ZIOFF_050169 [Zingiber officinale]	Environmental Information Processing	Signal transduction	ko04075//Plant hormone signal transduction	K13946	-	-	GO:0070072//vacuolar proton-transporting V-type ATPase complex assembly	--
Unigene0006193	2.549	2.577	3.503	2.041	1.576	2.255	4.977	4.483	5.471	21	17	28	15	11	15	33	29	37	IAA11	XP_028120085.1 auxin-responsive protein IAA11 [Camellia sinensis]	Environmental Information Processing	Signal transduction	ko04075//Plant hormone signal transduction	K14484	-	-	-	--
Unigene0006196	6.168	11.353	12.717	6.915	7.28	6.433	13.4015	7.029	19.774	19	28	38	19	19	16	33.5	17	50	--	XP_028120085.1 auxin-responsive protein IAA11 [Camellia sinensis]	Environmental Information Processing	Signal transduction	ko04075//Plant hormone signal transduction	K14484	GO:0005575//cellular_component;GO:0005622//intracellular anatomical structure;GO:0005634//nucleus;GO:0043226//organelle;GO:0043227//membrane-bounded organelle;GO:0043229//intracellular organelle;GO:0043231//intracellular membrane-bounded organelle	GO:0008998//ribonucleoside-triphosphate reductase activity	GO:0006139//nucleobase-containing compound metabolic process;GO:0006351//transcription, DNA-templated;GO:0006355//regulation of transcription, DNA-templated;GO:0006725//cellular aromatic compound metabolic process;GO:0006807//nitrogen compound metabolic process;GO:0007154//cell communication;GO:0007165//signal transduction;GO:0008150//biological_process;GO:0008152//metabolic process;GO:0009058//b…	--
Unigene0006198	0.506	0	0	0	0.597	0.94	1.4085	0.967	1.85	2	0	0	0	2	3	4.5	3	6	--	-	Environmental Information Processing	Signal transduction	ko04075//Plant hormone signal transduction	K14484	-	-	-	--
Unigene0006199	10.265	12.454	11.186	2.959	3.808	4.722	13.6335	10.832	16.435	35	34	37	9	11	13	37.5	29	46	IAA13	XP_028120085.1 auxin-responsive protein IAA11 [Camellia sinensis]	Environmental Information Processing	Signal transduction	ko04075//Plant hormone signal transduction	K14484	GO:0005575//cellular_component;GO:0005622//intracellular anatomical structure;GO:0005634//nucleus;GO:0043226//organelle;GO:0043227//membrane-bounded organelle;GO:0043229//intracellular organelle;GO:0043231//intracellular membrane-bounded organelle	-	GO:0006139//nucleobase-containing compound metabolic process;GO:0006351//transcription, DNA-templated;GO:0006355//regulation of transcription, DNA-templated;GO:0006725//cellular aromatic compound metabolic process;GO:0006807//nitrogen compound metabolic process;GO:0007154//cell communication;GO:0007165//signal transduction;GO:0008150//biological_process;GO:0008152//metabolic process;GO:0009058//b…	--
Unigene0006805	19.584	17.122	16.006	9.409	16.181	16.284	11.0615	11.046	11.077	140	98	111	60	98	94	63.5	62	65	CTR1	XP_028079550.1 serine/threonine-protein kinase CTR1-like [Camellia sinensis]	Environmental Information Processing;Environmental Information Processing	Signal transduction;Signal transduction	ko04075//Plant hormone signal transduction;ko04016//MAPK signaling pathway - plant	K14510;K14510	GO:0005575//cellular_component;GO:0005622//intracellular anatomical structure;GO:0005737//cytoplasm;GO:0005783//endoplasmic reticulum;GO:0005789//endoplasmic reticulum membrane;GO:0012505//endomembrane system;GO:0016020//membrane;GO:0031305//integral component of mitochondrial inner membrane;GO:0031984//organelle subcompartment;GO:0042175//nuclear outer membrane-endoplasmic reticulum membrane net…	GO:0000166//nucleotide binding;GO:0003674//molecular_function;GO:0003824//catalytic activity;GO:0004672//protein kinase activity;GO:0004674//protein serine/threonine kinase activity;GO:0004712//protein serine/threonine/tyrosine kinase activity;GO:0005488//binding;GO:0005524//ATP binding;GO:0016301//kinase activity;GO:0016740//transferase activity;GO:0016772//transferase activity, transferring pho…	GO:0000160//phosphorelay signal transduction system;GO:0001666//response to hypoxia;GO:0006082//organic acid metabolic process;GO:0006464//cellular protein modification process;GO:0006468//protein phosphorylation;GO:0006629//lipid metabolic process;GO:0006720//isoprenoid metabolic process;GO:0006721//terpenoid metabolic process;GO:0006793//phosphorus metabolic process;GO:0006796//phosphate-contai…	--
Unigene0007023	9.239	12.637	15.57	127.734	126.004	121.856	178.125	136.34	219.911	63	69	103	777	728	671	980.5	730	1231	PP2CA	KAF5954261.1 hypothetical protein HYC85_007117 [Camellia sinensis]	Environmental Information Processing;Environmental Information Processing	Signal transduction;Signal transduction	ko04075//Plant hormone signal transduction;ko04016//MAPK signaling pathway - plant	K14497;K14497	-	GO:0003674//molecular_function;GO:0003824//catalytic activity;GO:0004721//phosphoprotein phosphatase activity;GO:0004722//protein serine/threonine phosphatase activity;GO:0005488//binding;GO:0016787//hydrolase activity;GO:0016788//hydrolase activity, acting on ester bonds;GO:0016791//phosphatase activity;GO:0042578//phosphoric ester hydrolase activity;GO:0043167//ion binding;GO:0043169//cation bi…	GO:0006464//cellular protein modification process;GO:0006470//protein dephosphorylation;GO:0006793//phosphorus metabolic process;GO:0006796//phosphate-containing compound metabolic process;GO:0006807//nitrogen compound metabolic process;GO:0008150//biological_process;GO:0008152//metabolic process;GO:0009987//cellular process;GO:0016311//dephosphorylation;GO:0019538//protein metabolic process;GO:0…	--
Unigene0007422	1.268	3.166	0.436	0	0	0	4.141	1.076	7.206	3	6	1	0	0	0	8	2	14	--	ARQ20707.1 auxin early response protein SAUR20 [Camellia sinensis]	Environmental Information Processing	Signal transduction	ko04075//Plant hormone signal transduction	K14488	-	-	GO:0009733//response to auxin	--
Unigene0007704	0	0.552	0.455	2.476	2.085	4.376	1.3695	1.125	1.614	0	1	1	5	4	8	2.5	2	3	AHK3	XP_028093739.1 histidine kinase 3 [Camellia sinensis]	Environmental Information Processing	Signal transduction	ko04075//Plant hormone signal transduction	K14489	-	GO:0000155//phosphorelay sensor kinase activity	GO:0000160//phosphorelay signal transduction system;GO:0007165//signal transduction	--
Unigene0008051	23.297	19.66	23.853	89.998	79.519	85.384	14.095	13.232	14.958	148	100	147	510	428	438	72	66	78	ARR17	XP_028105071.1 two-component response regulator ARR17-like [Camellia sinensis]	Environmental Information Processing	Signal transduction	ko04075//Plant hormone signal transduction	K14492	GO:0005575//cellular_component;GO:0005622//intracellular anatomical structure;GO:0005634//nucleus;GO:0016020//membrane;GO:0043226//organelle;GO:0043227//membrane-bounded organelle;GO:0043229//intracellular organelle;GO:0043231//intracellular membrane-bounded organelle	GO:0000156//phosphorelay response regulator activity;GO:0003674//molecular_function;GO:0003677//DNA binding;GO:0003700//DNA-binding transcription factor activity;GO:0004673//protein histidine kinase activity;GO:0005524//ATP binding;GO:0060089//molecular transducer activity	GO:0000160//phosphorelay signal transduction system;GO:0006139//nucleobase-containing compound metabolic process;GO:0006351//transcription, DNA-templated;GO:0006355//regulation of transcription, DNA-templated;GO:0006725//cellular aromatic compound metabolic process;GO:0006796//phosphate-containing compound metabolic process;GO:0006807//nitrogen compound metabolic process;GO:0006808//regulation of…	--
Unigene0008103	11.761	9.698	8.587	8.536	8.097	8.636	25.0225	24.1	25.945	312	206	221	202	182	185	533.5	502	565	AHK4	XP_028078389.1 LOW QUALITY PROTEIN: histidine kinase 4-like [Camellia sinensis]	Environmental Information Processing	Signal transduction	ko04075//Plant hormone signal transduction	K14489	GO:0005575//cellular_component;GO:0005622//intracellular anatomical structure;GO:0005737//cytoplasm;GO:0005783//endoplasmic reticulum;GO:0005789//endoplasmic reticulum membrane;GO:0005886//plasma membrane;GO:0012505//endomembrane system;GO:0016020//membrane;GO:0016021//integral component of membrane;GO:0031224//intrinsic component of membrane;GO:0031984//organelle subcompartment;GO:0042175//nucle…	GO:0000155//phosphorelay sensor kinase activity;GO:0000156//phosphorelay response regulator activity;GO:0003674//molecular_function;GO:0003677//DNA binding;GO:0003700//DNA-binding transcription factor activity;GO:0003824//catalytic activity;GO:0004672//protein kinase activity;GO:0004673//protein histidine kinase activity;GO:0004721//phosphoprotein phosphatase activity;GO:0004888//transmembrane si…	GO:0000160//phosphorelay signal transduction system;GO:0001101//response to acid chemical;GO:0006139//nucleobase-containing compound metabolic process;GO:0006355//regulation of transcription, DNA-templated;GO:0006464//cellular protein modification process;GO:0006468//protein phosphorylation;GO:0006470//protein dephosphorylation;GO:0006725//cellular aromatic compound metabolic process;GO:0006793//…	--
Unigene0008276	31.239	30.83	30.795	19.347	19.789	17.652	28.542	38.256	18.828	572	452	547	316	307	261	416.5	550	283	ERS1	XP_028085553.1 probable ethylene response sensor 1 [Camellia sinensis]	Environmental Information Processing;Environmental Information Processing	Signal transduction;Signal transduction	ko04075//Plant hormone signal transduction;ko04016//MAPK signaling pathway - plant	K14509;K14509	GO:0016020//membrane	GO:0000155//phosphorelay sensor kinase activity;GO:0000156//phosphorelay response regulator activity;GO:0004673//protein histidine kinase activity;GO:0005515//protein binding;GO:0005524//ATP binding	GO:0000160//phosphorelay signal transduction system;GO:0006796//phosphate-containing compound metabolic process;GO:0006817//phosphate ion transport;GO:0007165//signal transduction	--
Unigene0008517	58.858	60.29	60.951	9.901	10.265	10.27	11.7305	14.426	9.035	873	716	877	131	129	123	139	168	110	PYL9	KAF5961978.1 hypothetical protein HYC85_003187 [Camellia sinensis]	Environmental Information Processing;Environmental Information Processing	Signal transduction;Signal transduction	ko04075//Plant hormone signal transduction;ko04016//MAPK signaling pathway - plant	K14496;K14496	-	-	-	--
Unigene0008518	34.932	35.929	33.097	15.693	15.916	17.336	21.9425	26.988	16.897	272	224	250	109	105	109	136.5	165	108	PYL9	XP_028102722.1 abscisic acid receptor PYL9-like [Camellia sinensis]	Environmental Information Processing;Environmental Information Processing	Signal transduction;Signal transduction	ko04075//Plant hormone signal transduction;ko04016//MAPK signaling pathway - plant	K14496;K14496	-	GO:0004631//phosphomevalonate kinase activity	GO:0016126//sterol biosynthetic process;GO:0019287//isopentenyl diphosphate biosynthetic process, mevalonate pathway	--
Unigene0008541	5.995	5.517	6.667	0	0	0	0.498	0.804	0.192	38	28	41	0	0	0	2.5	4	1	IAA16	KAF5937442.1 hypothetical protein HYC85_024948 [Camellia sinensis]	Environmental Information Processing	Signal transduction	ko04075//Plant hormone signal transduction	K14484	-	-	-	--
Unigene0008808	2.382	1.623	1.116	0	0.256	1.073	0	0	0	11	6	5	0	1	4	0	0	0	--	XP_028094842.1 two-component response regulator ARR18-like [Camellia sinensis]	Environmental Information Processing	Signal transduction	ko04075//Plant hormone signal transduction	K14491	-	-	-	--
Unigene0008809	1.972	2.911	3.696	1.407	0.635	0	0	0	0	11	13	20	7	3	0	0	0	0	ARR14	XP_028094842.1 two-component response regulator ARR18-like [Camellia sinensis]	Environmental Information Processing	Signal transduction	ko04075//Plant hormone signal transduction	K14491	-	-	GO:0000160//phosphorelay signal transduction system	G2-like
Unigene0008810	0.874	0	1.126	1.225	0	0	0	0	0	4	0	5	5	0	0	0	0	0	RR23	THG09867.1 hypothetical protein TEA_008686 [Camellia sinensis var. sinensis] [Camellia sinensis]	Environmental Information Processing	Signal transduction	ko04075//Plant hormone signal transduction	K14491	GO:0016020//membrane	GO:0000156//phosphorelay response regulator activity;GO:0003677//DNA binding;GO:0003700//DNA-binding transcription factor activity;GO:0004673//protein histidine kinase activity;GO:0005524//ATP binding	GO:0000160//phosphorelay signal transduction system;GO:0006355//regulation of transcription, DNA-templated;GO:0006796//phosphate-containing compound metabolic process;GO:0006808//regulation of nitrogen utilization;GO:0030436//asexual sporulation;GO:0042173//regulation of sporulation resulting in formation of a cellular spore	--
Unigene0009037	20.907	23.427	21.753	3.286	2.076	2.178	0.4815	0.249	0.714	107	96	108	15	9	9	2	1	3	SAUR32	XP_028120136.1 auxin-responsive protein SAUR32-like [Camellia sinensis]	Environmental Information Processing	Signal transduction	ko04075//Plant hormone signal transduction	K14488	-	-	GO:0009733//response to auxin	--
Unigene0009038	0	3.454	0.407	0	0	0	0.503	1.006	0	0	7	1	0	0	0	1	2	0	SAUR32	XP_028057160.1 auxin-responsive protein SAUR32-like [Camellia sinensis]	Environmental Information Processing	Signal transduction	ko04075//Plant hormone signal transduction	K14488	-	-	GO:0009733//response to auxin	--
Unigene0009854	25.309	27.062	26.982	25.018	23.575	24.735	12.938	15.291	10.585	702	601	726	619	554	554	287	333	241	ARR1	KAF5950833.1 hypothetical protein HYC85_012826 [Camellia sinensis]	Environmental Information Processing	Signal transduction	ko04075//Plant hormone signal transduction	K14491	GO:0005575//cellular_component;GO:0005622//intracellular anatomical structure;GO:0005634//nucleus;GO:0016020//membrane;GO:0043226//organelle;GO:0043227//membrane-bounded organelle;GO:0043229//intracellular organelle;GO:0043231//intracellular membrane-bounded organelle	GO:0000156//phosphorelay response regulator activity;GO:0003674//molecular_function;GO:0003676//nucleic acid binding;GO:0003677//DNA binding;GO:0003700//DNA-binding transcription factor activity;GO:0004673//protein histidine kinase activity;GO:0005488//binding;GO:0005524//ATP binding;GO:0060089//molecular transducer activity;GO:0097159//organic cyclic compound binding;GO:0140110//transcription re…	GO:0000160//phosphorelay signal transduction system;GO:0006139//nucleobase-containing compound metabolic process;GO:0006351//transcription, DNA-templated;GO:0006355//regulation of transcription, DNA-templated;GO:0006725//cellular aromatic compound metabolic process;GO:0006796//phosphate-containing compound metabolic process;GO:0006807//nitrogen compound metabolic process;GO:0006808//regulation of…	ARR-B
Unigene0009955	10.918	14.188	11.863	83.358	66.867	80.208	14.652	12.589	16.715	74	77	78	504	384	439	80	67	93	PYL1	THG15932.1 hypothetical protein TEA_008967 [Camellia sinensis var. sinensis] [Camellia sinensis]	Environmental Information Processing;Environmental Information Processing	Signal transduction;Signal transduction	ko04075//Plant hormone signal transduction;ko04016//MAPK signaling pathway - plant	K14496;K14496	GO:0000808//origin recognition complex;GO:0005575//cellular_component;GO:0005622//intracellular anatomical structure;GO:0005634//nucleus;GO:0005737//cytoplasm;GO:0005829//cytosol;GO:0043226//organelle;GO:0043227//membrane-bounded organelle;GO:0043229//intracellular organelle;GO:0043231//intracellular membrane-bounded organelle	GO:0003674//molecular_function;GO:0004857//enzyme inhibitor activity;GO:0004864//protein phosphatase inhibitor activity;GO:0005488//binding;GO:0005515//protein binding;GO:0019208//phosphatase regulator activity;GO:0019212//phosphatase inhibitor activity;GO:0019888//protein phosphatase regulator activity;GO:0030234//enzyme regulator activity;GO:0042802//identical protein binding;GO:0042803//protei…	GO:0001101//response to acid chemical;GO:0006260//DNA replication;GO:0007154//cell communication;GO:0007165//signal transduction;GO:0008150//biological_process;GO:0009719//response to endogenous stimulus;GO:0009725//response to hormone;GO:0009737//response to abscisic acid;GO:0009738//abscisic acid-activated signaling pathway;GO:0009755//hormone-mediated signaling pathway;GO:0009892//negative reg…	--
Unigene0010627	0	0	0	0	0	0	2.2385	0	4.477	0	0	0	0	0	0	4.5	0	9	At1g06960	THG15124.1 hypothetical protein TEA_005484 [Camellia sinensis var. sinensis] [Camellia sinensis]	Environmental Information Processing	Signal transduction	ko04075//Plant hormone signal transduction	K14492	GO:0001650//fibrillar center;GO:0005575//cellular_component;GO:0005622//intracellular anatomical structure;GO:0005634//nucleus;GO:0005654//nucleoplasm;GO:0005681//spliceosomal complex;GO:0005684//U2-type spliceosomal complex;GO:0005685//U1 snRNP;GO:0005686//U2 snRNP;GO:0005730//nucleolus;GO:0005737//cytoplasm;GO:0015030//Cajal body;GO:0016020//membrane;GO:0016604//nuclear body;GO:0016607//nuclear…	GO:0000156//phosphorelay response regulator activity;GO:0003674//molecular_function;GO:0003676//nucleic acid binding;GO:0003723//RNA binding;GO:0004673//protein histidine kinase activity;GO:0005488//binding;GO:0005524//ATP binding;GO:0017069//snRNA binding;GO:0030619//U1 snRNA binding;GO:0035613//RNA stem-loop binding;GO:0035614//snRNA stem-loop binding;GO:0043021//ribonucleoprotein complex bindi…	GO:0000160//phosphorelay signal transduction system;GO:0000375//RNA splicing, via transesterification reactions;GO:0000377//RNA splicing, via transesterification reactions with bulged adenosine as nucleophile;GO:0000398//mRNA splicing, via spliceosome;GO:0006139//nucleobase-containing compound metabolic process;GO:0006396//RNA processing;GO:0006397//mRNA processing;GO:0006725//cellular aromatic c…	--
Unigene0011821	9.304	17.043	14.546	2.434	1.647	2.304	5.6285	6.912	4.345	60	88	91	14	9	12	29	35	23	CYCD3-3	KAF5958797.1 hypothetical protein HYC85_006022 [Camellia sinensis]	Environmental Information Processing	Signal transduction	ko04075//Plant hormone signal transduction	K14505	-	-	-	--
Unigene0011822	13.968	17.109	17.998	18.569	18.177	15.634	7.2955	9.465	5.126	156	153	195	185	172	141	65	83	47	CYCD3-3	THG20412.1 hypothetical protein TEA_004119 [Camellia sinensis var. sinensis] [Camellia sinensis]	Environmental Information Processing	Signal transduction	ko04075//Plant hormone signal transduction	K14505	GO:0005575//cellular_component;GO:0005622//intracellular anatomical structure;GO:0005634//nucleus;GO:0043226//organelle;GO:0043227//membrane-bounded organelle;GO:0043229//intracellular organelle;GO:0043231//intracellular membrane-bounded organelle	-	GO:0000003//reproduction;GO:0003006//developmental process involved in reproduction;GO:0007049//cell cycle;GO:0007275//multicellular organism development;GO:0008150//biological_process;GO:0009791//post-embryonic development;GO:0009888//tissue development;GO:0009987//cellular process;GO:0010154//fruit development;GO:0010374//stomatal complex development;GO:0010440//stomatal lineage progression;GO:…	--
Unigene0012581	11.179	13.823	14.946	29.034	28.87	23.438	7.3425	12.123	2.562	101	100	131	234	221	171	52.5	86	19	XTH23	XP_028116731.1 probable xyloglucan endotransglucosylase/hydrolase protein 23 [Camellia sinensis]	Environmental Information Processing	Signal transduction	ko04075//Plant hormone signal transduction	K14504	GO:0005618//cell wall;GO:0048046//apoplast	GO:0004553//hydrolase activity, hydrolyzing O-glycosyl compounds;GO:0016762//xyloglucan:xyloglucosyl transferase activity	GO:0005975//carbohydrate metabolic process;GO:0006073//cellular glucan metabolic process	--
Unigene0012582	37.087	38.895	51.019	3.622	4.423	4.481	4.465	6.254	2.676	287	241	383	25	29	28	27.5	38	17	XTH22	XP_028064605.1 probable xyloglucan endotransglucosylase/hydrolase protein 23 [Camellia sinensis]	Environmental Information Processing	Signal transduction	ko04075//Plant hormone signal transduction	K14504	GO:0005618//cell wall;GO:0048046//apoplast	GO:0004553//hydrolase activity, hydrolyzing O-glycosyl compounds;GO:0016762//xyloglucan:xyloglucosyl transferase activity	GO:0005975//carbohydrate metabolic process;GO:0006073//cellular glucan metabolic process	--
Unigene0012750	54.116	51.381	50.266	259.365	267.922	253.369	10.356	6.818	13.894	930	707	838	3976	3901	3516	144	92	196	DPBF2	XP_028114814.1 ABSCISIC ACID-INSENSITIVE 5-like protein 1 [Camellia sinensis]	Environmental Information Processing	Signal transduction	ko04075//Plant hormone signal transduction	K14432	GO:0005575//cellular_component;GO:0005622//intracellular anatomical structure;GO:0005634//nucleus;GO:0043226//organelle;GO:0043227//membrane-bounded organelle;GO:0043229//intracellular organelle;GO:0043231//intracellular membrane-bounded organelle	GO:0003674//molecular_function;GO:0003676//nucleic acid binding;GO:0003677//DNA binding;GO:0003700//DNA-binding transcription factor activity;GO:0005488//binding;GO:0005515//protein binding;GO:0008134//transcription factor binding;GO:0097159//organic cyclic compound binding;GO:0140110//transcription regulator activity;GO:1901363//heterocyclic compound binding	GO:0001101//response to acid chemical;GO:0006139//nucleobase-containing compound metabolic process;GO:0006351//transcription, DNA-templated;GO:0006355//regulation of transcription, DNA-templated;GO:0006725//cellular aromatic compound metabolic process;GO:0006807//nitrogen compound metabolic process;GO:0007154//cell communication;GO:0007165//signal transduction;GO:0008150//biological_process;GO:00…	bZIP
Unigene0013326	123.072	127.622	121.988	14.825	11.972	10.98	55.0695	51.101	59.038	1638	1360	1575	176	135	118	589.5	534	645	GID1B	KAF5930343.1 hypothetical protein HYC85_031216 [Camellia sinensis]	Environmental Information Processing	Signal transduction	ko04075//Plant hormone signal transduction	K14493	GO:0005575//cellular_component;GO:0005622//intracellular anatomical structure;GO:0005634//nucleus;GO:0005737//cytoplasm;GO:0043226//organelle;GO:0043227//membrane-bounded organelle;GO:0043229//intracellular organelle;GO:0043231//intracellular membrane-bounded organelle	GO:0003674//molecular_function;GO:0003824//catalytic activity;GO:0005488//binding;GO:0008289//lipid binding;GO:0010331//gibberellin binding;GO:0016787//hydrolase activity;GO:0019840//isoprenoid binding;GO:0031406//carboxylic acid binding;GO:0036094//small molecule binding;GO:0042562//hormone binding;GO:0043167//ion binding;GO:0043168//anion binding;GO:0043177//organic acid binding	GO:0000003//reproduction;GO:0001101//response to acid chemical;GO:0003006//developmental process involved in reproduction;GO:0007154//cell communication;GO:0007165//signal transduction;GO:0007275//multicellular organism development;GO:0008150//biological_process;GO:0008152//metabolic process;GO:0009056//catabolic process;GO:0009653//anatomical structure morphogenesis;GO:0009719//response to endog…	--
Unigene0013784	86.466	89.409	89.799	52.213	41.229	43.793	66.668	57.946	75.39	401	332	404	216	162	164	249	211	287	SRK2E	KAF5954744.1 hypothetical protein HYC85_007600 [Camellia sinensis]	Environmental Information Processing;Environmental Information Processing	Signal transduction;Signal transduction	ko04075//Plant hormone signal transduction;ko04016//MAPK signaling pathway - plant	K14498;K14498	GO:0005575//cellular_component;GO:0005622//intracellular anatomical structure;GO:0005634//nucleus;GO:0005737//cytoplasm;GO:0005829//cytosol;GO:0043226//organelle;GO:0043227//membrane-bounded organelle;GO:0043229//intracellular organelle;GO:0043231//intracellular membrane-bounded organelle	GO:0000166//nucleotide binding;GO:0003674//molecular_function;GO:0003824//catalytic activity;GO:0004672//protein kinase activity;GO:0004674//protein serine/threonine kinase activity;GO:0005488//binding;GO:0005515//protein binding;GO:0005524//ATP binding;GO:0009931//calcium-dependent protein serine/threonine kinase activity;GO:0010857//calcium-dependent protein kinase activity;GO:0016301//kinase a…	GO:0001101//response to acid chemical;GO:0005975//carbohydrate metabolic process;GO:0005984//disaccharide metabolic process;GO:0005985//sucrose metabolic process;GO:0006082//organic acid metabolic process;GO:0006464//cellular protein modification process;GO:0006468//protein phosphorylation;GO:0006629//lipid metabolic process;GO:0006631//fatty acid metabolic process;GO:0006633//fatty acid biosynth…	--
Unigene0013789	7.783	10.67	8.083	5.707	4.766	4.276	24.8055	27.798	21.813	133	146	134	87	69	59	339.5	373	306	SAPK2	AXC25340.1 sucrose non-fermenting-1-like protein kinase 2.2 [Camellia sinensis]	Environmental Information Processing;Environmental Information Processing	Signal transduction;Signal transduction	ko04075//Plant hormone signal transduction;ko04016//MAPK signaling pathway - plant	K14498;K14498	GO:0005575//cellular_component;GO:0005622//intracellular anatomical structure;GO:0005634//nucleus;GO:0005737//cytoplasm;GO:0043226//organelle;GO:0043227//membrane-bounded organelle;GO:0043229//intracellular organelle;GO:0043231//intracellular membrane-bounded organelle	GO:0000166//nucleotide binding;GO:0003674//molecular_function;GO:0003824//catalytic activity;GO:0004672//protein kinase activity;GO:0004674//protein serine/threonine kinase activity;GO:0005488//binding;GO:0005524//ATP binding;GO:0016301//kinase activity;GO:0016740//transferase activity;GO:0016772//transferase activity, transferring phosphorus-containing groups;GO:0016773//phosphotransferase activ…	GO:0001101//response to acid chemical;GO:0006464//cellular protein modification process;GO:0006468//protein phosphorylation;GO:0006793//phosphorus metabolic process;GO:0006796//phosphate-containing compound metabolic process;GO:0006807//nitrogen compound metabolic process;GO:0006950//response to stress;GO:0006970//response to osmotic stress;GO:0007154//cell communication;GO:0007165//signal transd…	--
Unigene0013837	1.217	2.28	1.255	0.682	0.359	1.131	0.194	0.388	0	4	6	4	2	1	3	0.5	1	0	SAUR50	XP_028104335.1 protein diaphanous-like [Camellia sinensis]	Environmental Information Processing	Signal transduction	ko04075//Plant hormone signal transduction	K14488	-	-	GO:0009733//response to auxin	--
Unigene0013973	17.552	20.716	20.567	8.42	7.049	9.108	2.892	3.687	2.097	673	636	765	288	229	282	88.5	111	66	AHK2	XP_028056227.1 histidine kinase 2-like isoform X1 [Camellia sinensis]	Environmental Information Processing	Signal transduction	ko04075//Plant hormone signal transduction	K14489	GO:0005575//cellular_component;GO:0005622//intracellular anatomical structure;GO:0005737//cytoplasm;GO:0005783//endoplasmic reticulum;GO:0005789//endoplasmic reticulum membrane;GO:0005886//plasma membrane;GO:0012505//endomembrane system;GO:0016020//membrane;GO:0016021//integral component of membrane;GO:0031224//intrinsic component of membrane;GO:0031984//organelle subcompartment;GO:0042175//nucle…	GO:0000155//phosphorelay sensor kinase activity;GO:0000156//phosphorelay response regulator activity;GO:0003674//molecular_function;GO:0003677//DNA binding;GO:0003700//DNA-binding transcription factor activity;GO:0003824//catalytic activity;GO:0004672//protein kinase activity;GO:0004673//protein histidine kinase activity;GO:0004888//transmembrane signaling receptor activity;GO:0005488//binding;GO…	GO:0000160//phosphorelay signal transduction system;GO:0001101//response to acid chemical;GO:0006355//regulation of transcription, DNA-templated;GO:0006464//cellular protein modification process;GO:0006468//protein phosphorylation;GO:0006793//phosphorus metabolic process;GO:0006796//phosphate-containing compound metabolic process;GO:0006807//nitrogen compound metabolic process;GO:0006808//regulat…	--
Unigene0014071	2.375	1.888	4.007	3.147	6.882	4.279	0.9505	1.375	0.526	11	7	18	13	27	16	3.5	5	2	--	AZL56932.1 two-component response regulator RR5, partial [Camellia sinensis]	Environmental Information Processing	Signal transduction	ko04075//Plant hormone signal transduction	K14492	GO:0005575//cellular_component;GO:0005622//intracellular anatomical structure;GO:0005634//nucleus;GO:0005737//cytoplasm;GO:0043226//organelle;GO:0043227//membrane-bounded organelle;GO:0043229//intracellular organelle;GO:0043231//intracellular membrane-bounded organelle	GO:0000156//phosphorelay response regulator activity;GO:0003674//molecular_function;GO:0003824//catalytic activity;GO:0004672//protein kinase activity;GO:0004674//protein serine/threonine kinase activity;GO:0016301//kinase activity;GO:0016740//transferase activity;GO:0016772//transferase activity, transferring phosphorus-containing groups;GO:0016773//phosphotransferase activity, alcohol group as …	GO:0000003//reproduction;GO:0000160//phosphorelay signal transduction system;GO:0003006//developmental process involved in reproduction;GO:0006139//nucleobase-containing compound metabolic process;GO:0006351//transcription, DNA-templated;GO:0006355//regulation of transcription, DNA-templated;GO:0006464//cellular protein modification process;GO:0006468//protein phosphorylation;GO:0006725//cellular…	--
Unigene0015925	0.943	1.767	0.973	1.586	0.557	0.584	0.601	1.202	0	2	3	2	3	1	1	1	2	0	SRK2E	KAE8721820.1 Serine/threonine-protein kinase SAPK10 [Hibiscus syriacus]	Environmental Information Processing;Environmental Information Processing	Signal transduction;Signal transduction	ko04075//Plant hormone signal transduction;ko04016//MAPK signaling pathway - plant	K14498;K14498	-	GO:0004672//protein kinase activity;GO:0005524//ATP binding	GO:0006468//protein phosphorylation	--
Unigene0016303	112.749	107.363	108.153	70.132	64.385	59.731	28.4375	34.001	22.874	1267	966	1179	703	613	542	255.5	300	211	PP2CA	THG09181.1 hypothetical protein TEA_017902 [Camellia sinensis var. sinensis] [Camellia sinensis]	Environmental Information Processing;Environmental Information Processing	Signal transduction;Signal transduction	ko04075//Plant hormone signal transduction;ko04016//MAPK signaling pathway - plant	K14497;K14497	-	GO:0016791//phosphatase activity	-	--
Unigene0016575	35.303	32.8	32.588	37.37	38.038	32.295	104.672	105.199	104.146	574	427	514	542	524	424	1366.5	1343	1390	GAI	AUD40408.1 DELLA protein 4 [Camellia sinensis]	Environmental Information Processing	Signal transduction	ko04075//Plant hormone signal transduction	K14494	-	-	-	GRAS
Unigene0016961	104.957	96.845	103.623	18.461	18.368	21.29	64.0865	57.849	70.324	1160	857	1111	182	172	190	570	502	638	HAB1	THG12502.1 hypothetical protein TEA_023007 [Camellia sinensis var. sinensis] [Camellia sinensis]	Environmental Information Processing;Environmental Information Processing	Signal transduction;Signal transduction	ko04075//Plant hormone signal transduction;ko04016//MAPK signaling pathway - plant	K14497;K14497	GO:0005575//cellular_component;GO:0005622//intracellular anatomical structure;GO:0005634//nucleus;GO:0005737//cytoplasm;GO:0043226//organelle;GO:0043227//membrane-bounded organelle;GO:0043229//intracellular organelle;GO:0043231//intracellular membrane-bounded organelle	GO:0003674//molecular_function;GO:0003824//catalytic activity;GO:0004721//phosphoprotein phosphatase activity;GO:0004722//protein serine/threonine phosphatase activity;GO:0005488//binding;GO:0016787//hydrolase activity;GO:0016788//hydrolase activity, acting on ester bonds;GO:0016791//phosphatase activity;GO:0042578//phosphoric ester hydrolase activity;GO:0043167//ion binding;GO:0043169//cation bi…	GO:0001101//response to acid chemical;GO:0006464//cellular protein modification process;GO:0006470//protein dephosphorylation;GO:0006793//phosphorus metabolic process;GO:0006796//phosphate-containing compound metabolic process;GO:0006807//nitrogen compound metabolic process;GO:0007154//cell communication;GO:0007165//signal transduction;GO:0008150//biological_process;GO:0008152//metabolic process;…	--
Unigene0016963	66.871	62.372	69.604	43.126	37.838	39.887	68.0895	65.455	70.724	1335	997	1348	768	640	643	1092.5	1026	1159	HAB2	AUD40396.1 protein phosphatase 2C [Camellia sinensis]	Environmental Information Processing;Environmental Information Processing	Signal transduction;Signal transduction	ko04075//Plant hormone signal transduction;ko04016//MAPK signaling pathway - plant	K14497;K14497	GO:0005575//cellular_component;GO:0005622//intracellular anatomical structure;GO:0005634//nucleus;GO:0005737//cytoplasm;GO:0043226//organelle;GO:0043227//membrane-bounded organelle;GO:0043229//intracellular organelle;GO:0043231//intracellular membrane-bounded organelle	GO:0003674//molecular_function;GO:0003824//catalytic activity;GO:0004721//phosphoprotein phosphatase activity;GO:0004722//protein serine/threonine phosphatase activity;GO:0005488//binding;GO:0016787//hydrolase activity;GO:0016788//hydrolase activity, acting on ester bonds;GO:0016791//phosphatase activity;GO:0042578//phosphoric ester hydrolase activity;GO:0043167//ion binding;GO:0043169//cation bi…	GO:0001101//response to acid chemical;GO:0006464//cellular protein modification process;GO:0006470//protein dephosphorylation;GO:0006793//phosphorus metabolic process;GO:0006796//phosphate-containing compound metabolic process;GO:0006807//nitrogen compound metabolic process;GO:0007154//cell communication;GO:0007165//signal transduction;GO:0008150//biological_process;GO:0008152//metabolic process;…	--
Unigene0017307	2.813	2.686	0.341	1.484	1.172	0	6.001	7.165	4.837	17	13	2	8	6	0	29	34	24	--	XP_028117615.1 serine/threonine-protein kinase BSK1-like isoform X1 [Camellia sinensis]	Environmental Information Processing	Signal transduction	ko04075//Plant hormone signal transduction	K14500	-	-	-	--
Unigene0017634	53.855	51.309	56.149	33.459	31.653	29.732	44.943	41.87	48.016	1227	936	1241	680	611	547	823.5	749	898	EIN4	XP_028085392.1 protein EIN4-like [Camellia sinensis]	Environmental Information Processing;Environmental Information Processing	Signal transduction;Signal transduction	ko04075//Plant hormone signal transduction;ko04016//MAPK signaling pathway - plant	K14509;K14509	GO:0005575//cellular_component;GO:0005622//intracellular anatomical structure;GO:0005737//cytoplasm;GO:0005783//endoplasmic reticulum;GO:0005789//endoplasmic reticulum membrane;GO:0012505//endomembrane system;GO:0016020//membrane;GO:0016021//integral component of membrane;GO:0031224//intrinsic component of membrane;GO:0031984//organelle subcompartment;GO:0042175//nuclear outer membrane-endoplasmi…	GO:0000155//phosphorelay sensor kinase activity;GO:0000156//phosphorelay response regulator activity;GO:0000166//nucleotide binding;GO:0003674//molecular_function;GO:0003677//DNA binding;GO:0003700//DNA-binding transcription factor activity;GO:0003824//catalytic activity;GO:0004672//protein kinase activity;GO:0004673//protein histidine kinase activity;GO:0004674//protein serine/threonine kinase a…	GO:0000160//phosphorelay signal transduction system;GO:0006355//regulation of transcription, DNA-templated;GO:0006464//cellular protein modification process;GO:0006468//protein phosphorylation;GO:0006793//phosphorus metabolic process;GO:0006796//phosphate-containing compound metabolic process;GO:0006807//nitrogen compound metabolic process;GO:0006808//regulation of nitrogen utilization;GO:0006817…	--
Unigene0017734	37.988	30.653	32.56	36.366	25.189	24.58	28.4045	44.849	11.96	178	115	148	152	100	93	105.5	165	46	ARG7	XP_028060811.1 auxin-responsive protein SAUR21-like [Camellia sinensis]	Environmental Information Processing	Signal transduction	ko04075//Plant hormone signal transduction	K14488	GO:0031262//Ndc80 complex	-	GO:0009733//response to auxin;GO:0051315//attachment of mitotic spindle microtubules to kinetochore	--
Unigene0017736	0	0	0	0	0	0	2.7565	5.202	0.311	0	0	0	0	0	0	8.5	16	1	SAUR21	XP_028060777.1 auxin-responsive protein SAUR21-like [Camellia sinensis]	Environmental Information Processing	Signal transduction	ko04075//Plant hormone signal transduction	K14488	-	-	GO:0009733//response to auxin	--
Unigene0017846	0	0	0	0	0.705	2.219	0	0	0	0	0	0	0	1	3	0	0	0	ERF.C.3	QNI23864.1 AP2/ERF transcription factor [Camptotheca acuminata]	Environmental Information Processing;Environmental Information Processing	Signal transduction;Signal transduction	ko04075//Plant hormone signal transduction;ko04016//MAPK signaling pathway - plant	K14516;K14516	GO:0005575//cellular_component;GO:0005622//intracellular anatomical structure;GO:0005634//nucleus;GO:0043226//organelle;GO:0043227//membrane-bounded organelle;GO:0043229//intracellular organelle;GO:0043231//intracellular membrane-bounded organelle	GO:0003674//molecular_function;GO:0003676//nucleic acid binding;GO:0003677//DNA binding;GO:0003700//DNA-binding transcription factor activity;GO:0005488//binding;GO:0097159//organic cyclic compound binding;GO:0140110//transcription regulator activity;GO:1901363//heterocyclic compound binding	GO:0000160//phosphorelay signal transduction system;GO:0001101//response to acid chemical;GO:0006139//nucleobase-containing compound metabolic process;GO:0006351//transcription, DNA-templated;GO:0006355//regulation of transcription, DNA-templated;GO:0006725//cellular aromatic compound metabolic process;GO:0006807//nitrogen compound metabolic process;GO:0006950//response to stress;GO:0006952//defe…	--
Unigene0017848	0.26	0	0.268	8.447	8.894	6.114	0.331	0.662	0	1	0	1	29	29	19	1	2	0	ERF.C.3	XP_028075084.1 ethylene-responsive transcription factor 1B-like [Camellia sinensis]	Environmental Information Processing;Environmental Information Processing	Signal transduction;Signal transduction	ko04075//Plant hormone signal transduction;ko04016//MAPK signaling pathway - plant	K14516;K14516	-	GO:0003700//DNA-binding transcription factor activity	GO:0006355//regulation of transcription, DNA-templated	ERF
Unigene0017883	55.525	40.444	42.907	54.229	58.328	49.557	150.026	144.505	155.547	691	403	518	602	615	498	1500.5	1412	1589	GID1C	XP_028066934.1 gibberellin receptor GID1C-like isoform X1 [Camellia sinensis]	Environmental Information Processing	Signal transduction	ko04075//Plant hormone signal transduction	K14493	GO:0005575//cellular_component;GO:0005622//intracellular anatomical structure;GO:0005634//nucleus;GO:0005737//cytoplasm;GO:0043226//organelle;GO:0043227//membrane-bounded organelle;GO:0043229//intracellular organelle;GO:0043231//intracellular membrane-bounded organelle	GO:0003674//molecular_function;GO:0003824//catalytic activity;GO:0005488//binding;GO:0008289//lipid binding;GO:0010331//gibberellin binding;GO:0016787//hydrolase activity;GO:0019840//isoprenoid binding;GO:0031406//carboxylic acid binding;GO:0036094//small molecule binding;GO:0042562//hormone binding;GO:0043167//ion binding;GO:0043168//anion binding;GO:0043177//organic acid binding	GO:0000003//reproduction;GO:0001101//response to acid chemical;GO:0003006//developmental process involved in reproduction;GO:0007154//cell communication;GO:0007165//signal transduction;GO:0007275//multicellular organism development;GO:0008150//biological_process;GO:0008152//metabolic process;GO:0009056//catabolic process;GO:0009653//anatomical structure morphogenesis;GO:0009719//response to endog…	--
Unigene0017884	55.718	51.674	55.813	21.565	23.389	17.456	16.1865	15.101	17.272	672	499	653	232	239	170	157	143	171	GID1C	AGU38488.1 GID1c [Camellia sinensis]	Environmental Information Processing	Signal transduction	ko04075//Plant hormone signal transduction	K14493	-	GO:0016787//hydrolase activity	-	--
Unigene0018956	15.552	18.372	16.828	11.413	10.152	10.913	43.608	43.55	43.666	443	419	465	290	245	251	997.5	974	1021	TIR1	XP_028113968.1 protein TRANSPORT INHIBITOR RESPONSE 1-like [Camellia sinensis]	Environmental Information Processing	Signal transduction	ko04075//Plant hormone signal transduction	K14485	-	GO:0005515//protein binding	-	--
Unigene0019503	121.384	119.938	122.382	21.646	22.004	21.756	18.5975	15.981	21.214	2370	1875	2318	377	364	343	292.5	245	340	IAA27	KAF5932069.1 hypothetical protein HYC85_028240 [Camellia sinensis]	Environmental Information Processing	Signal transduction	ko04075//Plant hormone signal transduction	K14484	GO:0005575//cellular_component;GO:0005622//intracellular anatomical structure;GO:0005634//nucleus;GO:0043226//organelle;GO:0043227//membrane-bounded organelle;GO:0043229//intracellular organelle;GO:0043231//intracellular membrane-bounded organelle	GO:0003674//molecular_function;GO:0003700//DNA-binding transcription factor activity;GO:0140110//transcription regulator activity	GO:0006139//nucleobase-containing compound metabolic process;GO:0006351//transcription, DNA-templated;GO:0006355//regulation of transcription, DNA-templated;GO:0006725//cellular aromatic compound metabolic process;GO:0006807//nitrogen compound metabolic process;GO:0007154//cell communication;GO:0007165//signal transduction;GO:0008150//biological_process;GO:0008152//metabolic process;GO:0009058//b…	--
Unigene0019971	5.656	7.385	6.426	15.491	15.93	14.247	59.0755	55.907	62.244	88	92	97	215	210	179	739	683	795	TIR1	AFP19451.1 transport inhibitor response 1 [Camellia sinensis]	Environmental Information Processing	Signal transduction	ko04075//Plant hormone signal transduction	K14485	-	GO:0005515//protein binding	-	--
Unigene0020142	90.94	86.028	91.069	94.735	97.7	91.931	179.666	173.527	185.806	1682	1274	1634	1563	1531	1373	2670.5	2520	2821	TIFY6B	KAF5939279.1 hypothetical protein HYC85_023538 [Camellia sinensis]	Environmental Information Processing	Signal transduction	ko04075//Plant hormone signal transduction	K13464	GO:0005575//cellular_component;GO:0005622//intracellular anatomical structure;GO:0005634//nucleus;GO:0043226//organelle;GO:0043227//membrane-bounded organelle;GO:0043229//intracellular organelle;GO:0043231//intracellular membrane-bounded organelle	GO:0003674//molecular_function;GO:0003712//transcription coregulator activity;GO:0003714//transcription corepressor activity;GO:0005488//binding;GO:0005515//protein binding;GO:0042802//identical protein binding;GO:0140110//transcription regulator activity	GO:0001101//response to acid chemical;GO:0006139//nucleobase-containing compound metabolic process;GO:0006351//transcription, DNA-templated;GO:0006355//regulation of transcription, DNA-templated;GO:0006725//cellular aromatic compound metabolic process;GO:0006807//nitrogen compound metabolic process;GO:0006950//response to stress;GO:0006952//defense response;GO:0007154//cell communication;GO:00071…	--
Unigene0020201	5.163	6.036	5.831	3.756	3.565	2.653	20.518	23.573	17.463	94	88	103	61	55	39	299	337	261	GH3.17	XP_028053466.1 indole-3-acetic acid-amido synthetase GH3.17 isoform X1 [Camellia sinensis]	Environmental Information Processing	Signal transduction	ko04075//Plant hormone signal transduction	K14487	GO:0005575//cellular_component;GO:0005622//intracellular anatomical structure;GO:0005634//nucleus;GO:0005737//cytoplasm;GO:0043226//organelle;GO:0043227//membrane-bounded organelle;GO:0043229//intracellular organelle;GO:0043231//intracellular membrane-bounded organelle	GO:0003674//molecular_function;GO:0003824//catalytic activity;GO:0010279//indole-3-acetic acid amido synthetase activity;GO:0016874//ligase activity;GO:0016879//ligase activity, forming carbon-nitrogen bonds;GO:0016881//acid-amino acid ligase activity	GO:0008150//biological_process;GO:0009719//response to endogenous stimulus;GO:0009725//response to hormone;GO:0009733//response to auxin;GO:0010033//response to organic substance;GO:0010252//auxin homeostasis;GO:0042221//response to chemical;GO:0042592//homeostatic process;GO:0048878//chemical homeostasis;GO:0050896//response to stimulus;GO:0065007//biological regulation;GO:0065008//regulation of…	--
Unigene0020319	13.359	15.572	16.066	7.488	7.008	5.699	2.9835	4.159	1.808	90	84	105	45	40	31	16	22	10	ARR6	XP_028051643.1 two-component response regulator ARR5-like [Camellia sinensis]	Environmental Information Processing	Signal transduction	ko04075//Plant hormone signal transduction	K14492	GO:0005575//cellular_component;GO:0005622//intracellular anatomical structure;GO:0005634//nucleus;GO:0005737//cytoplasm;GO:0016020//membrane;GO:0043226//organelle;GO:0043227//membrane-bounded organelle;GO:0043229//intracellular organelle;GO:0043231//intracellular membrane-bounded organelle	GO:0000156//phosphorelay response regulator activity;GO:0003674//molecular_function;GO:0003677//DNA binding;GO:0003700//DNA-binding transcription factor activity;GO:0004673//protein histidine kinase activity;GO:0005524//ATP binding;GO:0060089//molecular transducer activity	GO:0000160//phosphorelay signal transduction system;GO:0006139//nucleobase-containing compound metabolic process;GO:0006351//transcription, DNA-templated;GO:0006355//regulation of transcription, DNA-templated;GO:0006725//cellular aromatic compound metabolic process;GO:0006796//phosphate-containing compound metabolic process;GO:0006807//nitrogen compound metabolic process;GO:0006808//regulation of…	--
Unigene0020566	41.518	43.774	45.078	44.065	44.074	42.593	160.897	141.529	180.266	507	428	534	480	456	420	1582	1357	1807	SAPK8	XP_028092778.1 serine/threonine-protein kinase SAPK10-like isoform X2 [Camellia sinensis]	Environmental Information Processing;Environmental Information Processing	Signal transduction;Signal transduction	ko04075//Plant hormone signal transduction;ko04016//MAPK signaling pathway - plant	K14498;K14498	-	GO:0004672//protein kinase activity;GO:0005524//ATP binding	GO:0006468//protein phosphorylation	--
Unigene0020895	0.986	0.493	1.017	0	2.095	0.244	1.2285	1.256	1.201	5	2	5	0	9	1	5	5	5	GH3.6	KAF5949244.1 hypothetical protein HYC85_011237 [Camellia sinensis]	Environmental Information Processing	Signal transduction	ko04075//Plant hormone signal transduction	K14487	-	-	-	--
Unigene0021064	0	0	1.033	0	0	0.62	3.1345	3.828	2.441	0	0	2	0	0	1	5	6	4	SAUR24	XP_028060825.1 auxin-responsive protein SAUR21-like [Camellia sinensis]	Environmental Information Processing	Signal transduction	ko04075//Plant hormone signal transduction	K14488	-	-	GO:0009733//response to auxin	--
Unigene0021136	29.017	26.217	25.752	6.404	6.315	6.064	41.865	38.053	45.677	640	463	551	126	118	108	743	659	827	ABF2	XP_028099736.1 bZIP transcription factor 23-like [Camellia sinensis]	Environmental Information Processing	Signal transduction	ko04075//Plant hormone signal transduction	K14432	GO:0005575//cellular_component;GO:0005622//intracellular anatomical structure;GO:0005634//nucleus;GO:0043226//organelle;GO:0043227//membrane-bounded organelle;GO:0043229//intracellular organelle;GO:0043231//intracellular membrane-bounded organelle	GO:0000976//transcription cis-regulatory region binding;GO:0001067//transcription regulatory region nucleic acid binding;GO:0003674//molecular_function;GO:0003676//nucleic acid binding;GO:0003677//DNA binding;GO:0003690//double-stranded DNA binding;GO:0003700//DNA-binding transcription factor activity;GO:0005488//binding;GO:0043565//sequence-specific DNA binding;GO:0097159//organic cyclic compoun…	GO:0001101//response to acid chemical;GO:0006139//nucleobase-containing compound metabolic process;GO:0006351//transcription, DNA-templated;GO:0006355//regulation of transcription, DNA-templated;GO:0006725//cellular aromatic compound metabolic process;GO:0006807//nitrogen compound metabolic process;GO:0006950//response to stress;GO:0006970//response to osmotic stress;GO:0007154//cell communicatio…	bZIP
Unigene0021420	95.399	88.196	96.473	24.675	22.646	25.279	32	38.419	25.581	1790	1325	1756	413	360	383	480	566	394	COI1	XP_028057247.1 coronatine-insensitive protein 1-like [Camellia sinensis]	Environmental Information Processing	Signal transduction	ko04075//Plant hormone signal transduction	K13463	-	GO:0005515//protein binding	-	--
Unigene0021422	75.327	75.308	69.719	20.66	20.555	19.868	118.419	93.051	143.787	1263	1011	1134	309	292	269	1602	1225	1979	COI1	THG08505.1 hypothetical protein TEA_004237 [Camellia sinensis var. sinensis] [Camellia sinensis]	Environmental Information Processing	Signal transduction	ko04075//Plant hormone signal transduction	K13463	-	-	-	--
Unigene0022545	9.89	16.111	14.479	4.178	4.398	4.615	6.8255	8.762	4.889	69	90	98	26	26	26	38	48	28	BAK1	THG06625.1 hypothetical protein TEA_005248 [Camellia sinensis var. sinensis] [Camellia sinensis]	Organismal Systems;Environmental Information Processing;Environmental Information Processing	Environmental adaptation;Signal transduction;Signal transduction	ko04626//Plant-pathogen interaction;ko04075//Plant hormone signal transduction;ko04016//MAPK signaling pathway - plant	K13416;K13416;K13416	-	GO:0004672//protein kinase activity;GO:0005524//ATP binding	GO:0006468//protein phosphorylation	--
Unigene0022586	74.982	68.317	76.555	12.746	11.244	10.022	1.0805	0.913	1.248	732	534	725	111	93	79	8.5	7	10	TGA1	AZI71059.1 transcription factor TGA3 [Camellia sinensis]	Environmental Information Processing	Signal transduction	ko04075//Plant hormone signal transduction	K14431	GO:0005575//cellular_component;GO:0005622//intracellular anatomical structure;GO:0005634//nucleus;GO:0043226//organelle;GO:0043227//membrane-bounded organelle;GO:0043229//intracellular organelle;GO:0043231//intracellular membrane-bounded organelle	GO:0003674//molecular_function;GO:0003676//nucleic acid binding;GO:0003677//DNA binding;GO:0003700//DNA-binding transcription factor activity;GO:0005488//binding;GO:0043565//sequence-specific DNA binding;GO:0097159//organic cyclic compound binding;GO:0140110//transcription regulator activity;GO:1901363//heterocyclic compound binding	GO:0006139//nucleobase-containing compound metabolic process;GO:0006351//transcription, DNA-templated;GO:0006355//regulation of transcription, DNA-templated;GO:0006725//cellular aromatic compound metabolic process;GO:0006807//nitrogen compound metabolic process;GO:0006950//response to stress;GO:0006952//defense response;GO:0008150//biological_process;GO:0008152//metabolic process;GO:0009058//bios…	bZIP
Unigene0023718	0	0	0	1.28	1.348	0	0	0	0	0	0	0	3	3	0	0	0	0	AHK3	XP_028051252.1 histidine kinase 3-like isoform X1 [Camellia sinensis]	Environmental Information Processing	Signal transduction	ko04075//Plant hormone signal transduction	K14489	GO:0005575//cellular_component;GO:0005622//intracellular anatomical structure;GO:0005737//cytoplasm;GO:0005783//endoplasmic reticulum;GO:0005789//endoplasmic reticulum membrane;GO:0005886//plasma membrane;GO:0012505//endomembrane system;GO:0016020//membrane;GO:0016021//integral component of membrane;GO:0031224//intrinsic component of membrane;GO:0031984//organelle subcompartment;GO:0042175//nucle…	GO:0000155//phosphorelay sensor kinase activity;GO:0003674//molecular_function;GO:0003824//catalytic activity;GO:0004672//protein kinase activity;GO:0004673//protein histidine kinase activity;GO:0004888//transmembrane signaling receptor activity;GO:0005488//binding;GO:0005515//protein binding;GO:0009884//cytokinin receptor activity;GO:0016301//kinase activity;GO:0016740//transferase activity;GO:0…	GO:0000160//phosphorelay signal transduction system;GO:0001101//response to acid chemical;GO:0006139//nucleobase-containing compound metabolic process;GO:0006464//cellular protein modification process;GO:0006468//protein phosphorylation;GO:0006725//cellular aromatic compound metabolic process;GO:0006793//phosphorus metabolic process;GO:0006796//phosphate-containing compound metabolic process;GO:0…	--
Unigene0023786	98.397	97.947	98.315	105.481	105.108	102	66.6905	66.861	66.52	1074	856	1041	1027	972	899	584.5	573	596	ASK7	XP_028088169.1 shaggy-related protein kinase eta [Camellia sinensis]	Environmental Information Processing	Signal transduction	ko04075//Plant hormone signal transduction	K14502	GO:0005575//cellular_component;GO:0005886//plasma membrane;GO:0016020//membrane;GO:0071944//cell periphery	GO:0000166//nucleotide binding;GO:0003674//molecular_function;GO:0003824//catalytic activity;GO:0004672//protein kinase activity;GO:0004674//protein serine/threonine kinase activity;GO:0005488//binding;GO:0005515//protein binding;GO:0005524//ATP binding;GO:0016301//kinase activity;GO:0016740//transferase activity;GO:0016772//transferase activity, transferring phosphorus-containing groups;GO:00167…	GO:0006464//cellular protein modification process;GO:0006468//protein phosphorylation;GO:0006793//phosphorus metabolic process;GO:0006796//phosphate-containing compound metabolic process;GO:0006807//nitrogen compound metabolic process;GO:0007154//cell communication;GO:0007165//signal transduction;GO:0007275//multicellular organism development;GO:0008150//biological_process;GO:0008152//metabolic p…	--
Unigene0023787	1.246	1.556	0	2.095	3.676	2.314	0	0	0	2	2	0	3	5	3	0	0	0	ASK6	THG05391.1 hypothetical protein TEA_022149 [Camellia sinensis var. sinensis] [Camellia sinensis]	Environmental Information Processing	Signal transduction	ko04075//Plant hormone signal transduction	K14502	-	GO:0000166//nucleotide binding;GO:0003674//molecular_function;GO:0003824//catalytic activity;GO:0004672//protein kinase activity;GO:0004674//protein serine/threonine kinase activity;GO:0005488//binding;GO:0005524//ATP binding;GO:0016301//kinase activity;GO:0016740//transferase activity;GO:0016772//transferase activity, transferring phosphorus-containing groups;GO:0016773//phosphotransferase activ…	GO:0006464//cellular protein modification process;GO:0006468//protein phosphorylation;GO:0006793//phosphorus metabolic process;GO:0006796//phosphate-containing compound metabolic process;GO:0006807//nitrogen compound metabolic process;GO:0007154//cell communication;GO:0007165//signal transduction;GO:0008150//biological_process;GO:0008152//metabolic process;GO:0009719//response to endogenous stimu…	--
Unigene0023788	94.46	80.526	88.082	91.613	86.738	94.335	67.6505	57.283	78.018	1090	744	986	943	848	879	629	519	739	ASK6	XP_028055688.1 shaggy-related protein kinase eta-like [Camellia sinensis]	Environmental Information Processing	Signal transduction	ko04075//Plant hormone signal transduction	K14502	-	GO:0000166//nucleotide binding;GO:0003674//molecular_function;GO:0003824//catalytic activity;GO:0004672//protein kinase activity;GO:0004674//protein serine/threonine kinase activity;GO:0005488//binding;GO:0005524//ATP binding;GO:0016301//kinase activity;GO:0016740//transferase activity;GO:0016772//transferase activity, transferring phosphorus-containing groups;GO:0016773//phosphotransferase activ…	GO:0006464//cellular protein modification process;GO:0006468//protein phosphorylation;GO:0006793//phosphorus metabolic process;GO:0006796//phosphate-containing compound metabolic process;GO:0006807//nitrogen compound metabolic process;GO:0007154//cell communication;GO:0007165//signal transduction;GO:0008150//biological_process;GO:0008152//metabolic process;GO:0009719//response to endogenous stimu…	--
Unigene0024002	0.993	0.744	0.205	0.891	0	0.738	2.755	4.3	1.21	5	3	1	4	0	3	11	17	5	TIFY3B	XP_028112978.1 uncharacterized protein LOC114311113 [Camellia sinensis]	Environmental Information Processing	Signal transduction	ko04075//Plant hormone signal transduction	K13464	-	-	-	--
Unigene0024390	0	2.023	0	0	0	0	0	0	0	0	3	0	0	0	0	0	0	0	ARR9	KAF5941151.1 hypothetical protein HYC85_022318 [Camellia sinensis]	Environmental Information Processing	Signal transduction	ko04075//Plant hormone signal transduction	K14492	GO:0005575//cellular_component;GO:0005622//intracellular anatomical structure;GO:0005634//nucleus;GO:0043226//organelle;GO:0043227//membrane-bounded organelle;GO:0043229//intracellular organelle;GO:0043231//intracellular membrane-bounded organelle	GO:0000156//phosphorelay response regulator activity;GO:0003674//molecular_function;GO:0060089//molecular transducer activity	GO:0000160//phosphorelay signal transduction system;GO:0006139//nucleobase-containing compound metabolic process;GO:0006351//transcription, DNA-templated;GO:0006355//regulation of transcription, DNA-templated;GO:0006725//cellular aromatic compound metabolic process;GO:0006807//nitrogen compound metabolic process;GO:0007154//cell communication;GO:0007165//signal transduction;GO:0007623//circadian …	--
Unigene0024391	7.27	9.836	6.495	15.349	12.299	11.404	1.3455	0.772	1.919	60	65	52	113	86	76	9	5	13	ARR9	KAF5938121.1 hypothetical protein HYC85_025627 [Camellia sinensis]	Environmental Information Processing	Signal transduction	ko04075//Plant hormone signal transduction	K14492	GO:0005575//cellular_component;GO:0005622//intracellular anatomical structure;GO:0005634//nucleus;GO:0016020//membrane;GO:0043226//organelle;GO:0043227//membrane-bounded organelle;GO:0043229//intracellular organelle;GO:0043231//intracellular membrane-bounded organelle	GO:0000156//phosphorelay response regulator activity;GO:0003674//molecular_function;GO:0003677//DNA binding;GO:0003700//DNA-binding transcription factor activity;GO:0004673//protein histidine kinase activity;GO:0005524//ATP binding;GO:0060089//molecular transducer activity	GO:0000160//phosphorelay signal transduction system;GO:0006139//nucleobase-containing compound metabolic process;GO:0006351//transcription, DNA-templated;GO:0006355//regulation of transcription, DNA-templated;GO:0006725//cellular aromatic compound metabolic process;GO:0006796//phosphate-containing compound metabolic process;GO:0006807//nitrogen compound metabolic process;GO:0006808//regulation of…	--
Unigene0024457	36.941	38.641	37.049	18.023	17.963	18.848	50.653	45.684	55.622	517	433	503	225	213	213	570.5	502	639	ARF15	XP_028086767.1 auxin response factor 3-like isoform X3 [Camellia sinensis]	Environmental Information Processing	Signal transduction	ko04075//Plant hormone signal transduction	K14486	GO:0005575//cellular_component;GO:0005622//intracellular anatomical structure;GO:0005634//nucleus;GO:0043226//organelle;GO:0043227//membrane-bounded organelle;GO:0043229//intracellular organelle;GO:0043231//intracellular membrane-bounded organelle	GO:0003674//molecular_function;GO:0003676//nucleic acid binding;GO:0003677//DNA binding;GO:0003700//DNA-binding transcription factor activity;GO:0005488//binding;GO:0097159//organic cyclic compound binding;GO:0140110//transcription regulator activity;GO:1901363//heterocyclic compound binding	GO:0000003//reproduction;GO:0001708//cell fate specification;GO:0003006//developmental process involved in reproduction;GO:0006139//nucleobase-containing compound metabolic process;GO:0006351//transcription, DNA-templated;GO:0006355//regulation of transcription, DNA-templated;GO:0006725//cellular aromatic compound metabolic process;GO:0006807//nitrogen compound metabolic process;GO:0007154//cell …	--
Unigene0024604	16.16	12.207	16.188	14.61	12.998	13.234	23.879	23.071	24.687	248	150	241	200	169	164	294.5	278	311	BZR1	KAF5955656.1 hypothetical protein HYC85_008512 [Camellia sinensis]	Environmental Information Processing	Signal transduction	ko04075//Plant hormone signal transduction	K14503	-	-	-	--
Unigene0024930	1.518	2.212	3.652	0	0	0	0.154	0	0.308	6	7	14	0	0	0	0.5	0	1	--	-	Environmental Information Processing	Signal transduction	ko04075//Plant hormone signal transduction	K14505	-	GO:0003864//3-methyl-2-oxobutanoate hydroxymethyltransferase activity	GO:0015940//pantothenate biosynthetic process	--
Unigene0024971	11.736	10.298	9.616	21.522	15.627	20.198	17.008	18.473	15.543	195	137	155	319	220	271	226.5	241	212	SAPK3	AXO59800.1 sucrose non-fermenting-1-related protein kinase 2.4 [Camellia sinensis]	Environmental Information Processing;Environmental Information Processing	Signal transduction;Signal transduction	ko04075//Plant hormone signal transduction;ko04016//MAPK signaling pathway - plant	K14498;K14498	GO:0005575//cellular_component;GO:0005622//intracellular anatomical structure;GO:0005634//nucleus;GO:0005737//cytoplasm;GO:0043226//organelle;GO:0043227//membrane-bounded organelle;GO:0043229//intracellular organelle;GO:0043231//intracellular membrane-bounded organelle	GO:0000166//nucleotide binding;GO:0003674//molecular_function;GO:0003824//catalytic activity;GO:0004672//protein kinase activity;GO:0004674//protein serine/threonine kinase activity;GO:0005488//binding;GO:0005524//ATP binding;GO:0009055//electron transfer activity;GO:0016301//kinase activity;GO:0016740//transferase activity;GO:0016772//transferase activity, transferring phosphorus-containing grou…	GO:0001101//response to acid chemical;GO:0006464//cellular protein modification process;GO:0006468//protein phosphorylation;GO:0006793//phosphorus metabolic process;GO:0006796//phosphate-containing compound metabolic process;GO:0006807//nitrogen compound metabolic process;GO:0007154//cell communication;GO:0007165//signal transduction;GO:0008150//biological_process;GO:0008152//metabolic process;GO…	--
Unigene0025075	6.658	6.43	5.125	7.265	8.697	11.873	5.7365	5.201	6.272	75	58	56	73	83	108	52	46	58	ARR5	XP_028054170.1 two-component response regulator ARR6-like [Camellia sinensis]	Environmental Information Processing	Signal transduction	ko04075//Plant hormone signal transduction	K14492	GO:0005575//cellular_component;GO:0005622//intracellular anatomical structure;GO:0005634//nucleus;GO:0005737//cytoplasm;GO:0043226//organelle;GO:0043227//membrane-bounded organelle;GO:0043229//intracellular organelle;GO:0043231//intracellular membrane-bounded organelle	GO:0000156//phosphorelay response regulator activity;GO:0003674//molecular_function;GO:0003677//DNA binding;GO:0003700//DNA-binding transcription factor activity;GO:0060089//molecular transducer activity	GO:0000160//phosphorelay signal transduction system;GO:0006139//nucleobase-containing compound metabolic process;GO:0006351//transcription, DNA-templated;GO:0006355//regulation of transcription, DNA-templated;GO:0006725//cellular aromatic compound metabolic process;GO:0006796//phosphate-containing compound metabolic process;GO:0006807//nitrogen compound metabolic process;GO:0006808//regulation of…	--
Unigene0025402	2.068	0	0	0	0	0.64	0	0	0	4	0	0	0	0	1	0	0	0	--	KAF5959336.1 hypothetical protein HYC85_000545 [Camellia sinensis]	Environmental Information Processing;Environmental Information Processing	Signal transduction;Signal transduction	ko04075//Plant hormone signal transduction;ko04016//MAPK signaling pathway - plant	K14510;K14510	-	GO:0004672//protein kinase activity;GO:0005524//ATP binding	GO:0006468//protein phosphorylation	--
Unigene0026093	109.565	104.18	97.094	11.672	9.717	8.846	0	0	0	905	689	778	86	68	59	0	0	0	TIFY9	XP_028082178.1 protein TIFY 9-like [Camellia sinensis]	Environmental Information Processing	Signal transduction	ko04075//Plant hormone signal transduction	K13464	-	-	-	--
Unigene0027723	0	0	0	1.527	0	0	0	0	0	0	0	0	2	0	0	0	0	0	GAI	KAF5939267.1 hypothetical protein HYC85_023526 [Camellia sinensis]	Environmental Information Processing	Signal transduction	ko04075//Plant hormone signal transduction	K14494	-	-	-	GRAS
Unigene0027897	38.517	36.955	35.852	157.239	151.948	143.872	16.994	19.57	14.418	371	285	335	1351	1240	1119	131	148	114	BZR1	KAF5943260.1 hypothetical protein HYC85_020902 [Camellia sinensis]	Environmental Information Processing	Signal transduction	ko04075//Plant hormone signal transduction	K14503	-	-	-	--
Unigene0028642	2.935	0.873	2.449	16.45	10.557	16.615	17.652	21.003	14.301	21	5	17	105	64	96	101	118	84	--	XP_028116499.1 auxin-responsive protein IAA26-like isoform X1 [Camellia sinensis]	Environmental Information Processing	Signal transduction	ko04075//Plant hormone signal transduction	K14484	GO:0005575//cellular_component;GO:0005622//intracellular anatomical structure;GO:0005634//nucleus;GO:0016020//membrane;GO:0043226//organelle;GO:0043227//membrane-bounded organelle;GO:0043229//intracellular organelle;GO:0043231//intracellular membrane-bounded organelle	GO:0003674//molecular_function;GO:0003700//DNA-binding transcription factor activity;GO:0008412//4-hydroxybenzoate octaprenyltransferase activity;GO:0042030//ATPase inhibitor activity;GO:0140110//transcription regulator activity	GO:0006139//nucleobase-containing compound metabolic process;GO:0006351//transcription, DNA-templated;GO:0006355//regulation of transcription, DNA-templated;GO:0006417//regulation of translation;GO:0006725//cellular aromatic compound metabolic process;GO:0006744//ubiquinone biosynthetic process;GO:0006807//nitrogen compound metabolic process;GO:0007154//cell communication;GO:0007165//signal trans…	--
Unigene0028841	0.716	1.788	0.123	3.343	3.661	3.988	13.99	15.192	12.788	6	12	1	25	26	27	94	100	88	ABI5	XP_028108327.1 protein ABSCISIC ACID-INSENSITIVE 5 isoform X1 [Camellia sinensis]	Environmental Information Processing	Signal transduction	ko04075//Plant hormone signal transduction	K14432	GO:0005575//cellular_component;GO:0005622//intracellular anatomical structure;GO:0005634//nucleus;GO:0043226//organelle;GO:0043227//membrane-bounded organelle;GO:0043229//intracellular organelle;GO:0043231//intracellular membrane-bounded organelle	GO:0003674//molecular_function;GO:0003676//nucleic acid binding;GO:0003677//DNA binding;GO:0003700//DNA-binding transcription factor activity;GO:0005488//binding;GO:0005515//protein binding;GO:0042802//identical protein binding;GO:0042803//protein homodimerization activity;GO:0043565//sequence-specific DNA binding;GO:0046983//protein dimerization activity;GO:0097159//organic cyclic compound bindi…	GO:0000003//reproduction;GO:0001101//response to acid chemical;GO:0003006//developmental process involved in reproduction;GO:0006139//nucleobase-containing compound metabolic process;GO:0006351//transcription, DNA-templated;GO:0006355//regulation of transcription, DNA-templated;GO:0006725//cellular aromatic compound metabolic process;GO:0006807//nitrogen compound metabolic process;GO:0006950//res…	bZIP
Unigene0028978	18.069	19.923	17.613	8.136	5.265	7.865	3.755	5.392	2.118	239	211	226	96	59	84	39.5	56	23	SRK2A	XP_028086452.1 serine/threonine-protein kinase SRK2A-like [Camellia sinensis]	Environmental Information Processing;Environmental Information Processing	Signal transduction;Signal transduction	ko04075//Plant hormone signal transduction;ko04016//MAPK signaling pathway - plant	K14498;K14498	-	GO:0004672//protein kinase activity;GO:0005524//ATP binding	GO:0006468//protein phosphorylation	--
Unigene0029005	15.344	12.819	14.962	2.324	3.059	3.723	18.307	14.26	22.354	148	99	140	20	25	29	142.5	108	177	TGA7	XP_028056059.1 transcription factor TGA3-like isoform X1 [Camellia sinensis]	Environmental Information Processing	Signal transduction	ko04075//Plant hormone signal transduction	K14431	GO:0005575//cellular_component;GO:0005622//intracellular anatomical structure;GO:0005634//nucleus;GO:0043226//organelle;GO:0043227//membrane-bounded organelle;GO:0043229//intracellular organelle;GO:0043231//intracellular membrane-bounded organelle	GO:0003674//molecular_function;GO:0003676//nucleic acid binding;GO:0003677//DNA binding;GO:0003700//DNA-binding transcription factor activity;GO:0004674//protein serine/threonine kinase activity;GO:0005096//GTPase activator activity;GO:0005488//binding;GO:0043565//sequence-specific DNA binding;GO:0097159//organic cyclic compound binding;GO:0140110//transcription regulator activity;GO:1901363//het…	GO:0006139//nucleobase-containing compound metabolic process;GO:0006351//transcription, DNA-templated;GO:0006355//regulation of transcription, DNA-templated;GO:0006468//protein phosphorylation;GO:0006725//cellular aromatic compound metabolic process;GO:0006807//nitrogen compound metabolic process;GO:0006950//response to stress;GO:0006952//defense response;GO:0007165//signal transduction;GO:000815…	bZIP
Unigene0029006	0	0	0	0	0	0	4.5085	7.082	1.935	0	0	0	0	0	0	9	14	4	--	THG20338.1 hypothetical protein TEA_009569 [Camellia sinensis var. sinensis] [Camellia sinensis]	Environmental Information Processing	Signal transduction	ko04075//Plant hormone signal transduction	K14431	-	-	-	--
Unigene0029064	114.403	119.039	114.806	20.711	17.892	20.768	32.9275	28.055	37.8	2415	2012	2351	390	320	354	560	465	655	EBF2	THG13935.1 hypothetical protein TEA_005962 [Camellia sinensis var. sinensis] [Camellia sinensis]	Environmental Information Processing;Environmental Information Processing	Signal transduction;Signal transduction	ko04075//Plant hormone signal transduction;ko04016//MAPK signaling pathway - plant	K14515;K14515	GO:0005575//cellular_component;GO:0005622//intracellular anatomical structure;GO:0005634//nucleus;GO:0043226//organelle;GO:0043227//membrane-bounded organelle;GO:0043229//intracellular organelle;GO:0043231//intracellular membrane-bounded organelle	GO:0005515//protein binding	GO:0000160//phosphorelay signal transduction system;GO:0006464//cellular protein modification process;GO:0006508//proteolysis;GO:0006511//ubiquitin-dependent protein catabolic process;GO:0006807//nitrogen compound metabolic process;GO:0007154//cell communication;GO:0007165//signal transduction;GO:0008150//biological_process;GO:0008152//metabolic process;GO:0009056//catabolic process;GO:0009057//m…	--
Unigene0029341	115.618	113.867	124.394	36.782	33.302	34.259	39.078	43.895	34.261	1258	992	1313	357	307	301	340.5	375	306	IAA9	XP_028083999.1 auxin-responsive protein IAA9-like isoform X2 [Camellia sinensis]	Environmental Information Processing	Signal transduction	ko04075//Plant hormone signal transduction	K14484	-	-	-	--
Unigene0030027	1.462	0.522	0.861	3.043	2.835	1.422	2.281	2.527	2.035	14	4	8	26	23	11	17.5	19	16	SERK2	XP_037494731.1 BRASSINOSTEROID INSENSITIVE 1-associated receptor kinase 1 isoform X2 [Jatropha curcas]	Organismal Systems;Environmental Information Processing;Environmental Information Processing	Environmental adaptation;Signal transduction;Signal transduction	ko04626//Plant-pathogen interaction;ko04075//Plant hormone signal transduction;ko04016//MAPK signaling pathway - plant	K13416;K13416;K13416	-	GO:0005515//protein binding	-	--
Unigene0030138	50.263	55.494	51.606	50.487	50.308	49.05	37.4575	38.666	36.249	250	221	249	224	212	197	149.5	151	148	ASK7	THG05777.1 hypothetical protein TEA_007625 [Camellia sinensis var. sinensis] [Camellia sinensis]	Environmental Information Processing	Signal transduction	ko04075//Plant hormone signal transduction	K14502	GO:0005575//cellular_component;GO:0005886//plasma membrane;GO:0016020//membrane;GO:0071944//cell periphery	GO:0000166//nucleotide binding;GO:0003674//molecular_function;GO:0003824//catalytic activity;GO:0004672//protein kinase activity;GO:0004674//protein serine/threonine kinase activity;GO:0005488//binding;GO:0005515//protein binding;GO:0005524//ATP binding;GO:0016301//kinase activity;GO:0016740//transferase activity;GO:0016772//transferase activity, transferring phosphorus-containing groups;GO:00167…	GO:0006464//cellular protein modification process;GO:0006468//protein phosphorylation;GO:0006793//phosphorus metabolic process;GO:0006796//phosphate-containing compound metabolic process;GO:0006807//nitrogen compound metabolic process;GO:0007154//cell communication;GO:0007165//signal transduction;GO:0007275//multicellular organism development;GO:0008150//biological_process;GO:0008152//metabolic p…	--
Unigene0030363	0	0	0	0.095	0	0	12.3825	17.418	7.347	0	0	0	1	0	0	116	161	71	PIL15	XP_028063608.1 transcription factor PIF3-like [Camellia sinensis]	Environmental Information Processing;Organismal Systems	Signal transduction;Environmental adaptation	ko04075//Plant hormone signal transduction;ko04712//Circadian rhythm - plant	K12126;K12126	GO:0005575//cellular_component;GO:0005622//intracellular anatomical structure;GO:0005634//nucleus;GO:0043226//organelle;GO:0043227//membrane-bounded organelle;GO:0043229//intracellular organelle;GO:0043231//intracellular membrane-bounded organelle	GO:0000976//transcription cis-regulatory region binding;GO:0001067//transcription regulatory region nucleic acid binding;GO:0003674//molecular_function;GO:0003676//nucleic acid binding;GO:0003677//DNA binding;GO:0003690//double-stranded DNA binding;GO:0003700//DNA-binding transcription factor activity;GO:0005488//binding;GO:0005515//protein binding;GO:0042802//identical protein binding;GO:0043565…	GO:0001101//response to acid chemical;GO:0006139//nucleobase-containing compound metabolic process;GO:0006351//transcription, DNA-templated;GO:0006355//regulation of transcription, DNA-templated;GO:0006725//cellular aromatic compound metabolic process;GO:0006807//nitrogen compound metabolic process;GO:0007154//cell communication;GO:0007165//signal transduction;GO:0007275//multicellular organism d…	bHLH
Unigene0030615	88.416	83.461	87.777	34.181	32.569	31.173	33.563	34.473	32.653	1679	1269	1617	579	524	478	511.5	514	509	ETR1	XP_028072878.1 ethylene receptor isoform X1 [Camellia sinensis]	Environmental Information Processing;Environmental Information Processing	Signal transduction;Signal transduction	ko04075//Plant hormone signal transduction;ko04016//MAPK signaling pathway - plant	K14509;K14509	GO:0005575//cellular_component;GO:0005622//intracellular anatomical structure;GO:0005737//cytoplasm;GO:0005783//endoplasmic reticulum;GO:0005789//endoplasmic reticulum membrane;GO:0012505//endomembrane system;GO:0016020//membrane;GO:0016021//integral component of membrane;GO:0031224//intrinsic component of membrane;GO:0031984//organelle subcompartment;GO:0042175//nuclear outer membrane-endoplasmi…	GO:0000155//phosphorelay sensor kinase activity;GO:0000156//phosphorelay response regulator activity;GO:0000166//nucleotide binding;GO:0003674//molecular_function;GO:0003677//DNA binding;GO:0003700//DNA-binding transcription factor activity;GO:0003824//catalytic activity;GO:0004672//protein kinase activity;GO:0004673//protein histidine kinase activity;GO:0005488//binding;GO:0005515//protein bindi…	GO:0000160//phosphorelay signal transduction system;GO:0001101//response to acid chemical;GO:0002237//response to molecule of bacterial origin;GO:0006355//regulation of transcription, DNA-templated;GO:0006464//cellular protein modification process;GO:0006468//protein phosphorylation;GO:0006725//cellular aromatic compound metabolic process;GO:0006793//phosphorus metabolic process;GO:0006796//phosp…	--
Unigene0030652	11.998	13.144	10.957	3.54	3.727	4.171	1.3635	0.804	1.923	114	100	101	30	30	32	10.5	6	15	TIFY6B	KAF5934253.1 hypothetical protein HYC85_030424 [Camellia sinensis]	Environmental Information Processing	Signal transduction	ko04075//Plant hormone signal transduction	K13464	-	-	-	--
Unigene0031264	128.448	130.902	117.015	40.364	39.253	37.555	41.6515	44.574	38.729	1402	1144	1239	393	363	331	364.5	382	347	MMK1	XP_028117279.1 mitogen-activated protein kinase homolog MMK1 [Camellia sinensis]	Organismal Systems;Environmental Information Processing;Environmental Information Processing	Environmental adaptation;Signal transduction;Signal transduction	ko04626//Plant-pathogen interaction;ko04075//Plant hormone signal transduction;ko04016//MAPK signaling pathway - plant	K14512;K14512;K14512	GO:0005575//cellular_component;GO:0005622//intracellular anatomical structure;GO:0005634//nucleus;GO:0005737//cytoplasm;GO:0005794//Golgi apparatus;GO:0005802//trans-Golgi network;GO:0005856//cytoskeleton;GO:0009524//phragmoplast;GO:0009574//preprophase band;GO:0012505//endomembrane system;GO:0015630//microtubule cytoskeleton;GO:0031984//organelle subcompartment;GO:0043226//organelle;GO:0043227//…	GO:0000166//nucleotide binding;GO:0003674//molecular_function;GO:0003824//catalytic activity;GO:0004672//protein kinase activity;GO:0004674//protein serine/threonine kinase activity;GO:0004707//MAP kinase activity;GO:0005488//binding;GO:0005524//ATP binding;GO:0016301//kinase activity;GO:0016740//transferase activity;GO:0016772//transferase activity, transferring phosphorus-containing groups;GO:0…	GO:0000003//reproduction;GO:0000165//MAPK cascade;GO:0000302//response to reactive oxygen species;GO:0000746//conjugation;GO:0001101//response to acid chemical;GO:0002218//activation of innate immune response;GO:0002252//immune effector process;GO:0002253//activation of immune response;GO:0002376//immune system process;GO:0002682//regulation of immune system process;GO:0002684//positive regulatio…	--
Unigene0031518	13.631	9.969	10.633	0.275	0.87	0.912	0	0	0	111	65	84	2	6	6	0	0	0	--	XP_028064230.1 indole-3-acetic acid-induced protein ARG7-like [Camellia sinensis]	Environmental Information Processing	Signal transduction	ko04075//Plant hormone signal transduction	K14488	-	-	GO:0009733//response to auxin	--
Unigene0031801	3.4	0.849	1.168	12.961	13.646	10.107	3.8475	5.486	2.209	15	3	5	51	51	36	13.5	19	8	SAUR72	XP_028108662.1 auxin-responsive protein SAUR71-like [Camellia sinensis]	Environmental Information Processing	Signal transduction	ko04075//Plant hormone signal transduction	K14488	-	-	GO:0009733//response to auxin	--
Unigene0031846	12.219	11.689	11.435	9.521	8.183	9.552	14.449	18.763	10.135	141	108	128	98	80	89	133	170	96	MYC2	XP_028063164.1 transcription factor MYC2-like [Camellia sinensis]	Environmental Information Processing;Environmental Information Processing	Signal transduction;Signal transduction	ko04075//Plant hormone signal transduction;ko04016//MAPK signaling pathway - plant	K13422;K13422	GO:0005575//cellular_component;GO:0005622//intracellular anatomical structure;GO:0005634//nucleus;GO:0005737//cytoplasm;GO:0043226//organelle;GO:0043227//membrane-bounded organelle;GO:0043229//intracellular organelle;GO:0043231//intracellular membrane-bounded organelle	GO:0003674//molecular_function;GO:0003676//nucleic acid binding;GO:0003677//DNA binding;GO:0003700//DNA-binding transcription factor activity;GO:0005488//binding;GO:0005515//protein binding;GO:0046983//protein dimerization activity;GO:0097159//organic cyclic compound binding;GO:0140110//transcription regulator activity;GO:1901363//heterocyclic compound binding	GO:0006139//nucleobase-containing compound metabolic process;GO:0006351//transcription, DNA-templated;GO:0006355//regulation of transcription, DNA-templated;GO:0006725//cellular aromatic compound metabolic process;GO:0006807//nitrogen compound metabolic process;GO:0008150//biological_process;GO:0008152//metabolic process;GO:0009058//biosynthetic process;GO:0009059//macromolecule biosynthetic proc…	bHLH
Unigene0033132	4.365	4.504	4.5	1.702	1.12	3.291	21.2875	21.997	20.578	23	19	23	8	5	14	90	91	89	BSK1	XP_028117616.1 serine/threonine-protein kinase BSK1-like isoform X2 [Camellia sinensis]	Environmental Information Processing	Signal transduction	ko04075//Plant hormone signal transduction	K14500	-	-	-	--
Unigene0033605	20.471	19.797	17.325	7.144	6.769	5.228	14.6525	13.391	15.914	257	199	211	80	72	53	148	132	164	TGA10	XP_028108904.1 bZIP transcription factor TGA10 [Camellia sinensis]	Environmental Information Processing	Signal transduction	ko04075//Plant hormone signal transduction	K14431	GO:0005575//cellular_component;GO:0005622//intracellular anatomical structure;GO:0005634//nucleus;GO:0043226//organelle;GO:0043227//membrane-bounded organelle;GO:0043229//intracellular organelle;GO:0043231//intracellular membrane-bounded organelle	GO:0003674//molecular_function;GO:0003676//nucleic acid binding;GO:0003677//DNA binding;GO:0003700//DNA-binding transcription factor activity;GO:0005488//binding;GO:0005515//protein binding;GO:0042802//identical protein binding;GO:0042803//protein homodimerization activity;GO:0043565//sequence-specific DNA binding;GO:0046983//protein dimerization activity;GO:0097159//organic cyclic compound bindi…	GO:0000003//reproduction;GO:0002237//response to molecule of bacterial origin;GO:0003006//developmental process involved in reproduction;GO:0006139//nucleobase-containing compound metabolic process;GO:0006351//transcription, DNA-templated;GO:0006355//regulation of transcription, DNA-templated;GO:0006725//cellular aromatic compound metabolic process;GO:0006807//nitrogen compound metabolic process;…	bZIP
Unigene0033922	0.819	1.023	0.281	2.142	1.289	5.747	1.368	1.738	0.998	3	3	1	7	4	17	4	5	3	--	KAF8027500.1 hypothetical protein BT93_E0410 [Corymbia citriodora subsp. variegata] [Corymbia citriodora]	Environmental Information Processing	Signal transduction	ko04075//Plant hormone signal transduction	K14500	-	-	-	--
Unigene0033980	0	0.58	0	0	0	0	1.414	0	2.828	0	1	0	0	0	0	2.5	0	5	--	THG00984.1 hypothetical protein TEA_017776 [Camellia sinensis var. sinensis] [Camellia sinensis]	Environmental Information Processing	Signal transduction	ko04075//Plant hormone signal transduction	K14500	-	-	-	--
Unigene0034612	9.182	7.167	7.493	0.858	1.355	3.317	1.4195	0.975	1.864	24	15	19	2	3	7	3	2	4	GAI	-	Environmental Information Processing	Signal transduction	ko04075//Plant hormone signal transduction	K14494	GO:0005575//cellular_component;GO:0005622//intracellular anatomical structure;GO:0005634//nucleus;GO:0043226//organelle;GO:0043227//membrane-bounded organelle;GO:0043229//intracellular organelle;GO:0043231//intracellular membrane-bounded organelle	GO:0003674//molecular_function;GO:0003676//nucleic acid binding;GO:0003677//DNA binding;GO:0003700//DNA-binding transcription factor activity;GO:0005488//binding;GO:0043565//sequence-specific DNA binding;GO:0097159//organic cyclic compound binding;GO:0140110//transcription regulator activity;GO:1901363//heterocyclic compound binding	GO:0001101//response to acid chemical;GO:0006139//nucleobase-containing compound metabolic process;GO:0006351//transcription, DNA-templated;GO:0006355//regulation of transcription, DNA-templated;GO:0006725//cellular aromatic compound metabolic process;GO:0006807//nitrogen compound metabolic process;GO:0006950//response to stress;GO:0006970//response to osmotic stress;GO:0006972//hyperosmotic resp…	--
Unigene0034614	80.625	81.788	69.658	5.202	6.298	4.525	6.2905	6.575	6.006	1390	1129	1165	80	92	63	87	89	85	GAI1	XP_028067857.1 DELLA protein GAI1-like [Camellia sinensis]	Environmental Information Processing	Signal transduction	ko04075//Plant hormone signal transduction	K14494	GO:0005575//cellular_component;GO:0005622//intracellular anatomical structure;GO:0005634//nucleus;GO:0043226//organelle;GO:0043227//membrane-bounded organelle;GO:0043229//intracellular organelle;GO:0043231//intracellular membrane-bounded organelle	-	GO:0001101//response to acid chemical;GO:0006139//nucleobase-containing compound metabolic process;GO:0006351//transcription, DNA-templated;GO:0006355//regulation of transcription, DNA-templated;GO:0006725//cellular aromatic compound metabolic process;GO:0006807//nitrogen compound metabolic process;GO:0007154//cell communication;GO:0007165//signal transduction;GO:0008150//biological_process;GO:00…	GRAS
Unigene0034615	240.947	243.297	237.517	258.51	257.339	251.393	176.511	163.441	189.581	3911	3162	3740	3743	3539	3295	2304.5	2083	2526	GAI1	XP_028110647.1 DELLA protein GAI1-like [Camellia sinensis]	Environmental Information Processing	Signal transduction	ko04075//Plant hormone signal transduction	K14494	GO:0005575//cellular_component;GO:0005622//intracellular anatomical structure;GO:0005634//nucleus;GO:0043226//organelle;GO:0043227//membrane-bounded organelle;GO:0043229//intracellular organelle;GO:0043231//intracellular membrane-bounded organelle	-	GO:0001101//response to acid chemical;GO:0006139//nucleobase-containing compound metabolic process;GO:0006351//transcription, DNA-templated;GO:0006355//regulation of transcription, DNA-templated;GO:0006725//cellular aromatic compound metabolic process;GO:0006807//nitrogen compound metabolic process;GO:0007154//cell communication;GO:0007165//signal transduction;GO:0008150//biological_process;GO:00…	GRAS
Unigene0036631	180.282	172.577	176.427	49.919	50.121	47.285	16.9205	22.212	11.629	3494	2678	3317	863	823	740	261.5	338	185	EBF2	XP_028090723.1 EIN3-binding F-box protein 1-like [Camellia sinensis]	Environmental Information Processing;Environmental Information Processing	Signal transduction;Signal transduction	ko04075//Plant hormone signal transduction;ko04016//MAPK signaling pathway - plant	K14515;K14515	-	GO:0005515//protein binding	-	--
Unigene0036632	23.745	20.759	21.696	25.289	22.74	20.852	26.033	25.637	26.429	440	308	390	418	357	312	387.5	373	402	EBF2	XP_028102744.1 EIN3-binding F-box protein 1-like [Camellia sinensis]	Environmental Information Processing;Environmental Information Processing	Signal transduction;Signal transduction	ko04075//Plant hormone signal transduction;ko04016//MAPK signaling pathway - plant	K14515;K14515	-	GO:0005515//protein binding	-	--
Unigene0036905	12.633	11.894	12.822	0	0	0	0	0	0	65	49	64	0	0	0	0	0	0	PR1B1	THG05741.1 hypothetical protein TEA_027458 [Camellia sinensis var. sinensis] [Camellia sinensis]	Organismal Systems;Environmental Information Processing;Environmental Information Processing	Environmental adaptation;Signal transduction;Signal transduction	ko04626//Plant-pathogen interaction;ko04075//Plant hormone signal transduction;ko04016//MAPK signaling pathway - plant	K13449;K13449;K13449	-	-	-	--
Unigene0037068	24.018	24.338	26.505	15.073	13.391	11.496	39.089	37.251	40.927	652	529	698	365	308	252	853	794	912	PIF3	THG05368.1 hypothetical protein TEA_029555 [Camellia sinensis var. sinensis] [Camellia sinensis]	Environmental Information Processing;Organismal Systems	Signal transduction;Environmental adaptation	ko04075//Plant hormone signal transduction;ko04712//Circadian rhythm - plant	K12126;K12126	GO:0005575//cellular_component;GO:0005622//intracellular anatomical structure;GO:0005634//nucleus;GO:0043226//organelle;GO:0043227//membrane-bounded organelle;GO:0043229//intracellular organelle;GO:0043231//intracellular membrane-bounded organelle	GO:0000976//transcription cis-regulatory region binding;GO:0001067//transcription regulatory region nucleic acid binding;GO:0003674//molecular_function;GO:0003676//nucleic acid binding;GO:0003677//DNA binding;GO:0003690//double-stranded DNA binding;GO:0003700//DNA-binding transcription factor activity;GO:0005488//binding;GO:0005515//protein binding;GO:0042802//identical protein binding;GO:0043565…	GO:0001101//response to acid chemical;GO:0006139//nucleobase-containing compound metabolic process;GO:0006351//transcription, DNA-templated;GO:0006355//regulation of transcription, DNA-templated;GO:0006725//cellular aromatic compound metabolic process;GO:0006807//nitrogen compound metabolic process;GO:0007154//cell communication;GO:0007165//signal transduction;GO:0007275//multicellular organism d…	bHLH
Unigene0037132	28.255	28.029	27.382	131.98	125.233	128.301	2.19	1.781	2.599	384	305	361	1600	1442	1408	24	19	29	GH3.1	XP_028063373.1 probable indole-3-acetic acid-amido synthetase GH3.1 [Camellia sinensis]	Environmental Information Processing	Signal transduction	ko04075//Plant hormone signal transduction	K14487	-	GO:0003674//molecular_function;GO:0003824//catalytic activity;GO:0010279//indole-3-acetic acid amido synthetase activity;GO:0016874//ligase activity;GO:0016879//ligase activity, forming carbon-nitrogen bonds;GO:0016881//acid-amino acid ligase activity	GO:0008150//biological_process;GO:0010252//auxin homeostasis;GO:0042592//homeostatic process;GO:0048878//chemical homeostasis;GO:0065007//biological regulation;GO:0065008//regulation of biological quality	--
Unigene0037457	13.882	12.113	11.762	8.261	7.239	7.772	22.4575	21.98	22.935	292	204	240	155	129	132	379.5	363	396	ABF2	AGG39700.1 bZIP transcription factor bZIP8 [Camellia sinensis]	Environmental Information Processing	Signal transduction	ko04075//Plant hormone signal transduction	K14432	GO:0005575//cellular_component;GO:0005622//intracellular anatomical structure;GO:0005634//nucleus;GO:0043226//organelle;GO:0043227//membrane-bounded organelle;GO:0043229//intracellular organelle;GO:0043231//intracellular membrane-bounded organelle	GO:0003674//molecular_function;GO:0003676//nucleic acid binding;GO:0003677//DNA binding;GO:0003700//DNA-binding transcription factor activity;GO:0005488//binding;GO:0097159//organic cyclic compound binding;GO:0140110//transcription regulator activity;GO:1901363//heterocyclic compound binding	GO:0001101//response to acid chemical;GO:0006139//nucleobase-containing compound metabolic process;GO:0006351//transcription, DNA-templated;GO:0006355//regulation of transcription, DNA-templated;GO:0006725//cellular aromatic compound metabolic process;GO:0006807//nitrogen compound metabolic process;GO:0007154//cell communication;GO:0007165//signal transduction;GO:0008150//biological_process;GO:00…	--
Unigene0037458	3.428	2.606	1.69	1.337	1.407	1.661	4.634	4.366	4.902	23	14	11	8	8	9	25	23	27	--	THG21423.1 hypothetical protein TEA_001041 [Camellia sinensis var. sinensis] [Camellia sinensis]	Environmental Information Processing	Signal transduction	ko04075//Plant hormone signal transduction	K14432	-	-	-	--
Unigene0038101	12.637	6.056	9.391	84.669	90.531	86.982	437.534	446.711	428.358	86	33	62	514	522	478	2390	2387	2393	ABI5	KAF5954015.1 hypothetical protein HYC85_006871 [Camellia sinensis]	Environmental Information Processing	Signal transduction	ko04075//Plant hormone signal transduction	K14432	-	-	-	--
Unigene0038950	0.773	1.449	0.996	3.251	1.597	1.676	1.199	0.985	1.413	4	6	5	15	7	7	5	4	6	AHP1	XP_024955170.1 histidine-containing phosphotransfer protein 5 isoform X1 [Citrus sinensis]	Environmental Information Processing	Signal transduction	ko04075//Plant hormone signal transduction	K14490	-	-	-	--
Unigene0038951	26.081	31.864	26.467	36.89	34.044	32.702	14.2465	13.349	15.144	321	314	316	405	355	325	141	129	153	AHP1	XP_028066632.1 histidine-containing phosphotransfer protein 1-like [Camellia sinensis]	Environmental Information Processing	Signal transduction	ko04075//Plant hormone signal transduction	K14490	GO:0005575//cellular_component;GO:0005622//intracellular anatomical structure;GO:0005634//nucleus;GO:0005737//cytoplasm;GO:0005829//cytosol;GO:0016020//membrane;GO:0043226//organelle;GO:0043227//membrane-bounded organelle;GO:0043229//intracellular organelle;GO:0043231//intracellular membrane-bounded organelle	GO:0000156//phosphorelay response regulator activity;GO:0003674//molecular_function;GO:0003824//catalytic activity;GO:0004672//protein kinase activity;GO:0004673//protein histidine kinase activity;GO:0005488//binding;GO:0005515//protein binding;GO:0005524//ATP binding;GO:0009927//histidine phosphotransfer kinase activity;GO:0016301//kinase activity;GO:0016740//transferase activity;GO:0016772//tra…	GO:0000003//reproduction;GO:0000160//phosphorelay signal transduction system;GO:0003006//developmental process involved in reproduction;GO:0006464//cellular protein modification process;GO:0006468//protein phosphorylation;GO:0006793//phosphorus metabolic process;GO:0006796//phosphate-containing compound metabolic process;GO:0006807//nitrogen compound metabolic process;GO:0007154//cell communicati…	--
Unigene0039803	4.621	4.123	4.696	95.469	106.047	95.408	0.04	0	0.08	70	50	69	1290	1361	1167	0.5	0	1	GH3.1	KAF5961186.1 hypothetical protein HYC85_002395 [Camellia sinensis]	Environmental Information Processing	Signal transduction	ko04075//Plant hormone signal transduction	K14487	-	-	-	--
Unigene0040085	52.357	65.173	57.737	27.885	27.305	28.434	62.882	65.796	59.968	301	300	322	143	133	132	290	297	283	GID2	KAF5955548.1 hypothetical protein HYC85_008404 [Camellia sinensis]	Environmental Information Processing	Signal transduction	ko04075//Plant hormone signal transduction	K14495	GO:0000151//ubiquitin ligase complex;GO:0005575//cellular_component;GO:0005622//intracellular anatomical structure;GO:0005634//nucleus;GO:0019005//SCF ubiquitin ligase complex;GO:0031461//cullin-RING ubiquitin ligase complex;GO:0032991//protein-containing complex;GO:0043226//organelle;GO:0043227//membrane-bounded organelle;GO:0043229//intracellular organelle;GO:0043231//intracellular membrane-bou…	GO:0005515//protein binding	GO:0000003//reproduction;GO:0001101//response to acid chemical;GO:0003006//developmental process involved in reproduction;GO:0006464//cellular protein modification process;GO:0006807//nitrogen compound metabolic process;GO:0007154//cell communication;GO:0007165//signal transduction;GO:0007275//multicellular organism development;GO:0008150//biological_process;GO:0008152//metabolic process;GO:00097…	--
Unigene0040214	19.864	17.479	17.219	61.934	65.674	63.666	78.9685	70.147	87.79	352	248	296	979	986	911	1126.5	976	1277	SAG113	THG13635.1 hypothetical protein TEA_024071 [Camellia sinensis var. sinensis] [Camellia sinensis]	Environmental Information Processing;Environmental Information Processing	Signal transduction;Signal transduction	ko04075//Plant hormone signal transduction;ko04016//MAPK signaling pathway - plant	K14497;K14497	-	GO:0003674//molecular_function;GO:0003824//catalytic activity;GO:0004721//phosphoprotein phosphatase activity;GO:0004722//protein serine/threonine phosphatase activity;GO:0005488//binding;GO:0016787//hydrolase activity;GO:0016788//hydrolase activity, acting on ester bonds;GO:0016791//phosphatase activity;GO:0042578//phosphoric ester hydrolase activity;GO:0043167//ion binding;GO:0043169//cation bi…	GO:0006464//cellular protein modification process;GO:0006470//protein dephosphorylation;GO:0006793//phosphorus metabolic process;GO:0006796//phosphate-containing compound metabolic process;GO:0006807//nitrogen compound metabolic process;GO:0008150//biological_process;GO:0008152//metabolic process;GO:0009987//cellular process;GO:0016311//dephosphorylation;GO:0019538//protein metabolic process;GO:0…	--
Unigene0040327	0	0.642	0.795	0.288	1.214	0.159	14.1465	13.26	15.033	0	4	6	2	8	1	88.5	81	96	AUX22B	XP_028087156.1 auxin-induced protein 22B [Camellia sinensis]	Environmental Information Processing	Signal transduction	ko04075//Plant hormone signal transduction	K14484	-	-	-	--
Unigene0040328	145.019	125.188	120.59	21.973	18.303	21.969	3.4415	5.372	1.511	1169	808	943	158	125	143	22	34	10	IAA14	KAF5935879.1 hypothetical protein HYC85_027008 [Camellia sinensis]	Environmental Information Processing	Signal transduction	ko04075//Plant hormone signal transduction	K14484	-	-	-	--
Unigene0040813	33.54	35.933	30.642	9.623	9.944	9.449	24.1925	21.662	26.723	211	181	187	54	53	48	122.5	107	138	AHP1	THG19094.1 hypothetical protein TEA_027660 [Camellia sinensis var. sinensis] [Camellia sinensis]	Environmental Information Processing	Signal transduction	ko04075//Plant hormone signal transduction	K14490	GO:0016020//membrane	GO:0000156//phosphorelay response regulator activity;GO:0004673//protein histidine kinase activity;GO:0005524//ATP binding	GO:0000160//phosphorelay signal transduction system	--
Unigene0041625	3.121	3.119	5.47	1.4	0.737	0.387	6.075	8.348	3.802	10	8	17	4	2	1	15.5	21	10	BAK1	XP_028089490.1 BRASSINOSTEROID INSENSITIVE 1-associated receptor kinase 1-like isoform X3 [Camellia sinensis]	Organismal Systems;Environmental Information Processing;Environmental Information Processing	Environmental adaptation;Signal transduction;Signal transduction	ko04626//Plant-pathogen interaction;ko04075//Plant hormone signal transduction;ko04016//MAPK signaling pathway - plant	K13416;K13416;K13416	-	-	-	--
Unigene0041627	7.903	5.229	8.525	4.283	5.622	3.306	13.3825	12.865	13.9	151	80	158	73	91	51	205.5	193	218	BAK1	THG06625.1 hypothetical protein TEA_005248 [Camellia sinensis var. sinensis] [Camellia sinensis]	Organismal Systems;Environmental Information Processing;Environmental Information Processing	Environmental adaptation;Signal transduction;Signal transduction	ko04626//Plant-pathogen interaction;ko04075//Plant hormone signal transduction;ko04016//MAPK signaling pathway - plant	K13416;K13416;K13416	-	GO:0004672//protein kinase activity;GO:0005524//ATP binding	GO:0006468//protein phosphorylation	--
Unigene0042728	16.511	16.433	15.159	14.75	13.094	18.85	9.236	5.586	12.886	64	51	57	51	43	59	29	17	41	PYL4	KAF5947801.1 hypothetical protein HYC85_013758 [Camellia sinensis]	Environmental Information Processing;Environmental Information Processing	Signal transduction;Signal transduction	ko04075//Plant hormone signal transduction;ko04016//MAPK signaling pathway - plant	K14496;K14496	-	-	-	--
Unigene0042836	1.829	1.523	2.435	15.546	16.188	12.645	0.8035	0.679	0.928	24	16	31	182	180	134	8.5	7	10	GH3.1	KAF5937093.1 hypothetical protein HYC85_024599 [Camellia sinensis]	Environmental Information Processing	Signal transduction	ko04075//Plant hormone signal transduction	K14487	-	-	-	--
Unigene0043007	536.06	538.487	524.918	163.66	159.755	155.633	311.529	343.123	279.934	9525	7661	9048	2594	2405	2233	4435	4787	4083	EIN3	KAF5946123.1 hypothetical protein HYC85_016351 [Camellia sinensis]	Environmental Information Processing;Environmental Information Processing	Signal transduction;Signal transduction	ko04075//Plant hormone signal transduction;ko04016//MAPK signaling pathway - plant	K14514;K14514	GO:0005634//nucleus	-	-	EIL
Unigene0043074	2.929	2.36	4.237	2.86	2.231	2.399	0.9185	1.204	0.633	62	40	87	54	40	41	15.5	20	11	ARF5	KAF5956013.1 hypothetical protein HYC85_008869 [Camellia sinensis]	Environmental Information Processing	Signal transduction	ko04075//Plant hormone signal transduction	K14486	GO:0005575//cellular_component;GO:0005622//intracellular anatomical structure;GO:0005634//nucleus;GO:0016020//membrane;GO:0043226//organelle;GO:0043227//membrane-bounded organelle;GO:0043229//intracellular organelle;GO:0043231//intracellular membrane-bounded organelle	GO:0001067//transcription regulatory region nucleic acid binding;GO:0003674//molecular_function;GO:0003676//nucleic acid binding;GO:0003677//DNA binding;GO:0003700//DNA-binding transcription factor activity;GO:0005488//binding;GO:0005515//protein binding;GO:0042802//identical protein binding;GO:0097159//organic cyclic compound binding;GO:0140110//transcription regulator activity;GO:1901363//heter…	GO:0000003//reproduction;GO:0000578//embryonic axis specification;GO:0003002//regionalization;GO:0003006//developmental process involved in reproduction;GO:0006139//nucleobase-containing compound metabolic process;GO:0006351//transcription, DNA-templated;GO:0006355//regulation of transcription, DNA-templated;GO:0006725//cellular aromatic compound metabolic process;GO:0006807//nitrogen compound me…	ARF
Unigene0043761	0.473	1.773	0.65	10.965	11.544	13.089	0	0	0	3	9	4	62	62	67	0	0	0	SAUR32	KAF5947478.1 hypothetical protein HYC85_013435 [Camellia sinensis]	Environmental Information Processing	Signal transduction	ko04075//Plant hormone signal transduction	K14488	-	-	GO:0009733//response to auxin	--
Unigene0043992	0	0	0	1.998	0.841	0.883	0	0	0	0	0	0	5	2	2	0	0	0	BAK1	XP_028089490.1 BRASSINOSTEROID INSENSITIVE 1-associated receptor kinase 1-like isoform X3 [Camellia sinensis]	Organismal Systems;Environmental Information Processing;Environmental Information Processing	Environmental adaptation;Signal transduction;Signal transduction	ko04626//Plant-pathogen interaction;ko04075//Plant hormone signal transduction;ko04016//MAPK signaling pathway - plant	K13416;K13416;K13416	-	-	-	--
Unigene0045580	39.443	40.715	40.459	28.007	24.991	25.662	27.9985	32.64	23.357	611	505	608	387	328	321	347	397	297	MYC2	KAF5935827.1 hypothetical protein HYC85_026956 [Camellia sinensis]	Environmental Information Processing;Environmental Information Processing	Signal transduction;Signal transduction	ko04075//Plant hormone signal transduction;ko04016//MAPK signaling pathway - plant	K13422;K13422	GO:0005575//cellular_component;GO:0005622//intracellular anatomical structure;GO:0005634//nucleus;GO:0043226//organelle;GO:0043227//membrane-bounded organelle;GO:0043229//intracellular organelle;GO:0043231//intracellular membrane-bounded organelle	GO:0003674//molecular_function;GO:0003676//nucleic acid binding;GO:0003677//DNA binding;GO:0005488//binding;GO:0005515//protein binding;GO:0046983//protein dimerization activity;GO:0097159//organic cyclic compound binding;GO:1901363//heterocyclic compound binding	GO:0006139//nucleobase-containing compound metabolic process;GO:0006351//transcription, DNA-templated;GO:0006355//regulation of transcription, DNA-templated;GO:0006725//cellular aromatic compound metabolic process;GO:0006807//nitrogen compound metabolic process;GO:0008150//biological_process;GO:0008152//metabolic process;GO:0009058//biosynthetic process;GO:0009059//macromolecule biosynthetic proc…	bHLH
Unigene0045581	18.823	21.26	18.565	79.913	85.645	75.544	41.9435	46.023	37.864	324	293	310	1227	1249	1050	578.5	622	535	MYC2	XP_028062859.1 transcription factor MYC2-like [Camellia sinensis]	Environmental Information Processing;Environmental Information Processing	Signal transduction;Signal transduction	ko04075//Plant hormone signal transduction;ko04016//MAPK signaling pathway - plant	K13422;K13422	GO:0005575//cellular_component;GO:0005622//intracellular anatomical structure;GO:0005634//nucleus;GO:0043226//organelle;GO:0043227//membrane-bounded organelle;GO:0043229//intracellular organelle;GO:0043231//intracellular membrane-bounded organelle	GO:0003674//molecular_function;GO:0003676//nucleic acid binding;GO:0003677//DNA binding;GO:0005488//binding;GO:0005515//protein binding;GO:0046983//protein dimerization activity;GO:0097159//organic cyclic compound binding;GO:1901363//heterocyclic compound binding	GO:0006139//nucleobase-containing compound metabolic process;GO:0006351//transcription, DNA-templated;GO:0006355//regulation of transcription, DNA-templated;GO:0006725//cellular aromatic compound metabolic process;GO:0006807//nitrogen compound metabolic process;GO:0008150//biological_process;GO:0008152//metabolic process;GO:0009058//biosynthetic process;GO:0009059//macromolecule biosynthetic proc…	bHLH
Unigene0047464	0.844	0.351	0	0	0	0.697	0.343	0	0.686	3	1	0	0	0	2	1	0	2	SERK2	XP_010526993.1 PREDICTED: BRASSINOSTEROID INSENSITIVE 1-associated receptor kinase 1 [Tarenaya hassleriana]	Organismal Systems;Environmental Information Processing;Environmental Information Processing	Environmental adaptation;Signal transduction;Signal transduction	ko04626//Plant-pathogen interaction;ko04075//Plant hormone signal transduction;ko04016//MAPK signaling pathway - plant	K13416;K13416;K13416	-	GO:0004672//protein kinase activity;GO:0005524//ATP binding	GO:0006468//protein phosphorylation	--
Unigene0047579	18.754	19.061	19.199	104.975	105.18	106.995	3.273	5.601	0.945	145	118	144	724	689	668	20	34	6	IAA14	XP_028074765.1 auxin-responsive protein IAA14-like [Camellia sinensis]	Environmental Information Processing	Signal transduction	ko04075//Plant hormone signal transduction	K14484	GO:0005575//cellular_component;GO:0005622//intracellular anatomical structure;GO:0005634//nucleus;GO:0043226//organelle;GO:0043227//membrane-bounded organelle;GO:0043229//intracellular organelle;GO:0043231//intracellular membrane-bounded organelle	GO:0003674//molecular_function;GO:0003700//DNA-binding transcription factor activity;GO:0140110//transcription regulator activity	GO:0001101//response to acid chemical;GO:0006139//nucleobase-containing compound metabolic process;GO:0006351//transcription, DNA-templated;GO:0006355//regulation of transcription, DNA-templated;GO:0006725//cellular aromatic compound metabolic process;GO:0006807//nitrogen compound metabolic process;GO:0006950//response to stress;GO:0007154//cell communication;GO:0007165//signal transduction;GO:00…	--
Unigene0047580	5.92	2.198	5.608	1.076	1.7	0.594	0.3945	0.204	0.585	37	11	34	6	9	3	2	1	3	IAA14	XP_028125018.1 auxin-responsive protein IAA14-like isoform X1 [Camellia sinensis]	Environmental Information Processing	Signal transduction	ko04075//Plant hormone signal transduction	K14484	GO:0005575//cellular_component;GO:0005622//intracellular anatomical structure;GO:0005634//nucleus;GO:0043226//organelle;GO:0043227//membrane-bounded organelle;GO:0043229//intracellular organelle;GO:0043231//intracellular membrane-bounded organelle	GO:0003674//molecular_function;GO:0003700//DNA-binding transcription factor activity;GO:0140110//transcription regulator activity	GO:0001101//response to acid chemical;GO:0006139//nucleobase-containing compound metabolic process;GO:0006351//transcription, DNA-templated;GO:0006355//regulation of transcription, DNA-templated;GO:0006725//cellular aromatic compound metabolic process;GO:0006807//nitrogen compound metabolic process;GO:0006950//response to stress;GO:0007154//cell communication;GO:0007165//signal transduction;GO:00…	--
Unigene0047793	47.279	45.56	48.542	42.926	40.693	39.049	47.5825	54.636	40.529	1252	966	1247	1014	913	835	1008.5	1136	881	ETR2	XP_028127349.1 ethylene receptor 2-like [Camellia sinensis]	Environmental Information Processing;Environmental Information Processing	Signal transduction;Signal transduction	ko04075//Plant hormone signal transduction;ko04016//MAPK signaling pathway - plant	K14509;K14509	GO:0005575//cellular_component;GO:0005622//intracellular anatomical structure;GO:0005737//cytoplasm;GO:0005783//endoplasmic reticulum;GO:0005789//endoplasmic reticulum membrane;GO:0012505//endomembrane system;GO:0016020//membrane;GO:0016021//integral component of membrane;GO:0031224//intrinsic component of membrane;GO:0031984//organelle subcompartment;GO:0042175//nuclear outer membrane-endoplasmi…	GO:0000155//phosphorelay sensor kinase activity;GO:0000156//phosphorelay response regulator activity;GO:0000166//nucleotide binding;GO:0003674//molecular_function;GO:0003677//DNA binding;GO:0003700//DNA-binding transcription factor activity;GO:0003824//catalytic activity;GO:0004672//protein kinase activity;GO:0004673//protein histidine kinase activity;GO:0004674//protein serine/threonine kinase a…	GO:0000160//phosphorelay signal transduction system;GO:0006355//regulation of transcription, DNA-templated;GO:0006464//cellular protein modification process;GO:0006468//protein phosphorylation;GO:0006793//phosphorus metabolic process;GO:0006796//phosphate-containing compound metabolic process;GO:0006807//nitrogen compound metabolic process;GO:0006808//regulation of nitrogen utilization;GO:0006817…	--
Unigene0048256	0	0.596	0	0.713	0	0	35.574	19.638	51.51	0	3	0	4	0	0	181.5	97	266	SAUR24	ARQ20707.1 auxin early response protein SAUR20 [Camellia sinensis]	Environmental Information Processing	Signal transduction	ko04075//Plant hormone signal transduction	K14488	-	-	GO:0009733//response to auxin	--
Unigene0049002	25.604	28.892	26.741	16.744	17.894	15.02	19.2365	19.594	18.879	228	206	231	133	135	108	137.5	137	138	DPBF3	XP_028091521.1 ABSCISIC ACID-INSENSITIVE 5-like protein 2 isoform X1 [Camellia sinensis]	Environmental Information Processing	Signal transduction	ko04075//Plant hormone signal transduction	K14432	GO:0005575//cellular_component;GO:0005622//intracellular anatomical structure;GO:0005634//nucleus;GO:0043226//organelle;GO:0043227//membrane-bounded organelle;GO:0043229//intracellular organelle;GO:0043231//intracellular membrane-bounded organelle	GO:0003674//molecular_function;GO:0003676//nucleic acid binding;GO:0003677//DNA binding;GO:0003700//DNA-binding transcription factor activity;GO:0005488//binding;GO:0043565//sequence-specific DNA binding;GO:0097159//organic cyclic compound binding;GO:0140110//transcription regulator activity;GO:1901363//heterocyclic compound binding	GO:0001101//response to acid chemical;GO:0006139//nucleobase-containing compound metabolic process;GO:0006351//transcription, DNA-templated;GO:0006355//regulation of transcription, DNA-templated;GO:0006725//cellular aromatic compound metabolic process;GO:0006807//nitrogen compound metabolic process;GO:0007154//cell communication;GO:0007165//signal transduction;GO:0008150//biological_process;GO:00…	bZIP
Unigene0049273	44.458	42.927	44.545	30.015	31.822	30.381	42.602	37.113	48.091	714	552	694	430	433	394	551	468	634	GH3.6	XP_028090455.1 probable indole-3-acetic acid-amido synthetase GH3.6 [Camellia sinensis]	Environmental Information Processing	Signal transduction	ko04075//Plant hormone signal transduction	K14487	-	GO:0003674//molecular_function;GO:0003824//catalytic activity;GO:0016874//ligase activity	GO:0008150//biological_process;GO:0009314//response to radiation;GO:0009416//response to light stimulus;GO:0009628//response to abiotic stimulus;GO:0009719//response to endogenous stimulus;GO:0009725//response to hormone;GO:0009733//response to auxin;GO:0010033//response to organic substance;GO:0042221//response to chemical;GO:0050896//response to stimulus	--
Unigene0049324	28.369	32.938	29.537	17.579	15.648	17.478	37.218	32.409	42.027	398	370	402	220	186	198	420.5	357	484	--	XP_028094255.1 auxin response factor 1-like isoform X2 [Camellia sinensis]	Environmental Information Processing	Signal transduction	ko04075//Plant hormone signal transduction	K14486	-	-	GO:0006355//regulation of transcription, DNA-templated;GO:0009271//phage shock	--
Unigene0050554	1.036	0.647	0	0.58	0	0.641	0	0	0	4	2	0	2	0	2	0	0	0	BSK3	GFZ19832.1 kinase with tetratricopeptide repeat domain-containing protein [Actinidia rufa]	Environmental Information Processing	Signal transduction	ko04075//Plant hormone signal transduction	K14500	GO:0005576//extracellular region	GO:0005135//interleukin-3 receptor binding;GO:0008083//growth factor activity	GO:0006955//immune response	--
Unigene0051643	8.144	8.607	9.687	0.234	2.465	0	0.532	1.064	0	39	33	45	1	10	0	2	4	0	PYL2	THG13678.1 hypothetical protein TEA_007417 [Camellia sinensis var. sinensis] [Camellia sinensis]	Environmental Information Processing;Environmental Information Processing	Signal transduction;Signal transduction	ko04075//Plant hormone signal transduction;ko04016//MAPK signaling pathway - plant	K14496;K14496	-	-	GO:0006952//defense response	--
Unigene0051997	0	0	0	1.602	0	0	0	0	0	0	0	0	2	0	0	0	0	0	--	RVW74358.1 hypothetical protein CK203_056820 [Vitis vinifera]	Environmental Information Processing	Signal transduction	ko04075//Plant hormone signal transduction	K14431	GO:0000325//plant-type vacuole;GO:0005575//cellular_component;GO:0005622//intracellular anatomical structure;GO:0005737//cytoplasm;GO:0005773//vacuole;GO:0016020//membrane;GO:0016021//integral component of membrane;GO:0031224//intrinsic component of membrane;GO:0043226//organelle;GO:0043227//membrane-bounded organelle;GO:0043229//intracellular organelle;GO:0043231//intracellular membrane-bounded …	GO:0000166//nucleotide binding;GO:0003674//molecular_function;GO:0003824//catalytic activity;GO:0005215//transporter activity;GO:0005488//binding;GO:0005524//ATP binding;GO:0008559//ABC-type xenobiotic transporter activity;GO:0015399//primary active transmembrane transporter activity;GO:0016462//pyrophosphatase activity;GO:0016787//hydrolase activity;GO:0016817//hydrolase activity, acting on acid…	GO:0006810//transport;GO:0006855//xenobiotic transmembrane transport;GO:0008150//biological_process;GO:0042221//response to chemical;GO:0042908//xenobiotic transport;GO:0050896//response to stimulus;GO:0051179//localization;GO:0051234//establishment of localization;GO:0055085//transmembrane transport	--
Unigene0052241	21.643	20.798	20.292	27.384	27.237	25.915	45.9255	43.822	48.029	785	604	714	886	837	759	1339	1248	1430	ARF1	XP_028094255.1 auxin response factor 1-like isoform X2 [Camellia sinensis]	Environmental Information Processing	Signal transduction	ko04075//Plant hormone signal transduction	K14486	GO:0005575//cellular_component;GO:0005622//intracellular anatomical structure;GO:0005634//nucleus;GO:0043226//organelle;GO:0043227//membrane-bounded organelle;GO:0043229//intracellular organelle;GO:0043231//intracellular membrane-bounded organelle	GO:0003674//molecular_function;GO:0003676//nucleic acid binding;GO:0003677//DNA binding;GO:0003700//DNA-binding transcription factor activity;GO:0005488//binding;GO:0005515//protein binding;GO:0042802//identical protein binding;GO:0097159//organic cyclic compound binding;GO:0140110//transcription regulator activity;GO:1901363//heterocyclic compound binding	GO:0006139//nucleobase-containing compound metabolic process;GO:0006351//transcription, DNA-templated;GO:0006355//regulation of transcription, DNA-templated;GO:0006725//cellular aromatic compound metabolic process;GO:0006807//nitrogen compound metabolic process;GO:0007154//cell communication;GO:0007165//signal transduction;GO:0007275//multicellular organism development;GO:0007568//aging;GO:000815…	--
Unigene0052243	19.482	18.66	21.152	43.994	41.787	43.809	47.193	39.236	55.15	695	533	732	1400	1263	1262	1357	1099	1615	ARF1	XP_028090338.1 auxin response factor 1-like [Camellia sinensis]	Environmental Information Processing	Signal transduction	ko04075//Plant hormone signal transduction	K14486	GO:0005634//nucleus	GO:0003677//DNA binding	GO:0006355//regulation of transcription, DNA-templated;GO:0009725//response to hormone	ARF
Unigene0052855	8.752	7.538	9.411	15.478	13.357	15.23	52.9685	47.757	58.18	116	80	121	183	150	163	565	497	633	TGA1	ALL97699.1 bZIP transcription factor 12-1 [Camellia sinensis]	Environmental Information Processing	Signal transduction	ko04075//Plant hormone signal transduction	K14431	-	GO:0003700//DNA-binding transcription factor activity;GO:0043565//sequence-specific DNA binding	GO:0006351//transcription, DNA-templated;GO:0006355//regulation of transcription, DNA-templated	--
Unigene0053447	8.129	6.022	8.947	20.773	24.148	20.56	10.654	13.336	7.972	118	70	126	269	297	241	123.5	152	95	GH3.6	ARQ20710.1 auxin early response protein GH3.5 [Camellia sinensis]	Environmental Information Processing	Signal transduction	ko04075//Plant hormone signal transduction	K14487	-	-	-	--
Unigene0053450	0.726	0.227	0.374	1.628	0.429	0	3.0455	2.774	3.317	4	1	2	8	2	0	13.5	12	15	GH3.6	XP_028079464.1 indole-3-acetic acid-amido synthetase GH3.6-like [Camellia sinensis]	Environmental Information Processing	Signal transduction	ko04075//Plant hormone signal transduction	K14487	-	-	-	--
Unigene0053968	1.085	1.355	0.746	0.405	0.427	0	1.562	0.921	2.203	3	3	2	1	1	0	3.5	2	5	BAK1	XP_028076288.1 BRASSINOSTEROID INSENSITIVE 1-associated receptor kinase 1-like isoform X4 [Camellia sinensis]	Organismal Systems;Environmental Information Processing;Environmental Information Processing	Environmental adaptation;Signal transduction;Signal transduction	ko04626//Plant-pathogen interaction;ko04075//Plant hormone signal transduction;ko04016//MAPK signaling pathway - plant	K13416;K13416;K13416	GO:0005575//cellular_component;GO:0005622//intracellular anatomical structure;GO:0005737//cytoplasm;GO:0005768//endosome;GO:0005886//plasma membrane;GO:0010008//endosome membrane;GO:0012505//endomembrane system;GO:0016020//membrane;GO:0016021//integral component of membrane;GO:0031090//organelle membrane;GO:0031224//intrinsic component of membrane;GO:0031410//cytoplasmic vesicle;GO:0031982//vesic…	GO:0000166//nucleotide binding;GO:0003674//molecular_function;GO:0003824//catalytic activity;GO:0004672//protein kinase activity;GO:0004674//protein serine/threonine kinase activity;GO:0004675//transmembrane receptor protein serine/threonine kinase activity;GO:0004713//protein tyrosine kinase activity;GO:0004714//transmembrane receptor protein tyrosine kinase activity;GO:0004888//transmembrane si…	GO:0006464//cellular protein modification process;GO:0006468//protein phosphorylation;GO:0006793//phosphorus metabolic process;GO:0006796//phosphate-containing compound metabolic process;GO:0006807//nitrogen compound metabolic process;GO:0006950//response to stress;GO:0006952//defense response;GO:0007154//cell communication;GO:0007165//signal transduction;GO:0007166//cell surface receptor signali…	--
Unigene0054029	161.209	170.166	177.837	49.78	42.645	33.473	0.7905	1.581	0	1169	988	1251	322	262	196	4.5	9	0	AUX22D	XP_028081477.1 auxin-induced protein 22D-like [Camellia sinensis]	Environmental Information Processing	Signal transduction	ko04075//Plant hormone signal transduction	K14484	-	-	-	--
Unigene0054032	17.035	14.915	13.759	11.419	12.022	14.354	1.104	1.566	0.642	97	68	76	58	58	66	5	7	3	AUX22D	XP_028076208.1 auxin-induced protein 22D-like [Camellia sinensis]	Environmental Information Processing	Signal transduction	ko04075//Plant hormone signal transduction	K14484	-	-	-	--
Unigene0055296	1.492	1.553	1.026	0.279	0.587	0.308	0	0	0	6	5	4	1	2	1	0	0	0	--	KAF5958797.1 hypothetical protein HYC85_006022 [Camellia sinensis]	Environmental Information Processing	Signal transduction	ko04075//Plant hormone signal transduction	K14505	-	-	-	--
Unigene0055307	2.311	1.891	2.629	0.983	0.188	1.283	3.1535	2.132	4.175	29	19	32	11	2	13	32	21	43	BSK8	XP_028096050.1 serine/threonine-protein kinase BSK3-like [Camellia sinensis]	Environmental Information Processing	Signal transduction	ko04075//Plant hormone signal transduction	K14500	GO:0005575//cellular_component	GO:0003674//molecular_function;GO:0004672//protein kinase activity;GO:0005524//ATP binding	GO:0006468//protein phosphorylation;GO:0008150//biological_process	--
Unigene0055783	12.961	9.619	10.456	8.002	8.203	4.885	18.494	19.139	17.849	69	41	54	38	37	21	79	80	78	--	XP_028116499.1 auxin-responsive protein IAA26-like isoform X1 [Camellia sinensis]	Environmental Information Processing	Signal transduction	ko04075//Plant hormone signal transduction	K14484	-	-	-	--
Unigene0056389	0	0	0	0.895	2.828	3.709	1.1445	2.289	0	0	0	0	4	12	15	4.5	9	0	EBF1	THG05529.1 hypothetical protein TEA_016682 [Camellia sinensis var. sinensis] [Camellia sinensis]	Environmental Information Processing;Environmental Information Processing	Signal transduction;Signal transduction	ko04075//Plant hormone signal transduction;ko04016//MAPK signaling pathway - plant	K14515;K14515	-	-	-	--
Unigene0056884	2.883	3.6	3.467	5.386	3.969	5.236	2.7535	2.815	2.692	30	30	35	50	35	44	23	23	23	CYCD3-1	XP_028053344.1 cyclin-D3-1-like [Camellia sinensis]	Environmental Information Processing	Signal transduction	ko04075//Plant hormone signal transduction	K14505	GO:0005575//cellular_component;GO:0005622//intracellular anatomical structure;GO:0005634//nucleus;GO:0043226//organelle;GO:0043227//membrane-bounded organelle;GO:0043229//intracellular organelle;GO:0043231//intracellular membrane-bounded organelle	GO:0003747//translation release factor activity	GO:0000003//reproduction;GO:0000082//G1/S transition of mitotic cell cycle;GO:0000278//mitotic cell cycle;GO:0003006//developmental process involved in reproduction;GO:0006415//translational termination;GO:0007049//cell cycle;GO:0007275//multicellular organism development;GO:0008150//biological_process;GO:0009719//response to endogenous stimulus;GO:0009725//response to hormone;GO:0009735//respons…	--
Unigene0057642	13.175	10.102	9.885	0.841	1.772	0.62	0.2125	0.425	0	158	97	115	9	18	6	2	4	0	LAX2	XP_028066134.1 auxin transporter-like protein 2 [Camellia sinensis]	Environmental Information Processing	Signal transduction	ko04075//Plant hormone signal transduction	K13946	GO:0005575//cellular_component;GO:0005886//plasma membrane;GO:0016020//membrane;GO:0016021//integral component of membrane;GO:0031224//intrinsic component of membrane;GO:0071944//cell periphery	GO:0003674//molecular_function;GO:0005215//transporter activity;GO:0015291//secondary active transmembrane transporter activity;GO:0015293//symporter activity;GO:0022804//active transmembrane transporter activity;GO:0022857//transmembrane transporter activity	GO:0006810//transport;GO:0006811//ion transport;GO:0006820//anion transport;GO:0006865//amino acid transport;GO:0007154//cell communication;GO:0007165//signal transduction;GO:0008150//biological_process;GO:0009719//response to endogenous stimulus;GO:0009725//response to hormone;GO:0009733//response to auxin;GO:0009734//auxin-activated signaling pathway;GO:0009755//hormone-mediated signaling pathw…	--
Unigene0057643	214.162	202.874	195.252	23.593	23.965	24.87	0.0945	0.189	0	2890	2192	2556	284	274	271	1	2	0	LAX2	KAF5959707.1 hypothetical protein HYC85_000916 [Camellia sinensis]	Environmental Information Processing	Signal transduction	ko04075//Plant hormone signal transduction	K13946	GO:0005575//cellular_component;GO:0005886//plasma membrane;GO:0016020//membrane;GO:0016021//integral component of membrane;GO:0031224//intrinsic component of membrane;GO:0071944//cell periphery	GO:0003674//molecular_function;GO:0005215//transporter activity;GO:0015291//secondary active transmembrane transporter activity;GO:0015293//symporter activity;GO:0022804//active transmembrane transporter activity;GO:0022857//transmembrane transporter activity	GO:0006810//transport;GO:0006811//ion transport;GO:0006820//anion transport;GO:0006865//amino acid transport;GO:0007154//cell communication;GO:0007165//signal transduction;GO:0008150//biological_process;GO:0009719//response to endogenous stimulus;GO:0009725//response to hormone;GO:0009733//response to auxin;GO:0009734//auxin-activated signaling pathway;GO:0009755//hormone-mediated signaling pathw…	--
Unigene0057644	44.323	36.012	41.903	3.02	3.324	2.199	0.312	0.624	0	724	471	664	44	46	29	4	8	0	LAX4	XP_028126827.1 auxin transporter-like protein 2 [Camellia sinensis]	Environmental Information Processing	Signal transduction	ko04075//Plant hormone signal transduction	K13946	-	-	-	--
Unigene0057856	157.428	154.598	163.836	134.587	129.244	130.104	9.3415	11.723	6.96	1984	1560	2003	1513	1380	1324	94	116	72	GAI1	XP_028073596.1 DELLA protein SLR1-like [Camellia sinensis]	Environmental Information Processing	Signal transduction	ko04075//Plant hormone signal transduction	K14494	-	-	-	GRAS
Unigene0057857	95.767	94.302	96.616	13.154	14.022	10.65	0.0445	0	0.089	1314	1036	1286	161	163	118	0.5	0	1	GAI1	XP_028078849.1 DELLA protein SLN1-like [Camellia sinensis]	Environmental Information Processing	Signal transduction	ko04075//Plant hormone signal transduction	K14494	-	-	-	GRAS
Unigene0058436	0.983	1.227	2.364	0	0	0	0	0	0	3	3	7	0	0	0	0	0	0	ERF.C.3	KAF5960320.1 hypothetical protein HYC85_001529 [Camellia sinensis]	Environmental Information Processing;Environmental Information Processing	Signal transduction;Signal transduction	ko04075//Plant hormone signal transduction;ko04016//MAPK signaling pathway - plant	K14516;K14516	-	GO:0003700//DNA-binding transcription factor activity	GO:0006355//regulation of transcription, DNA-templated	ERF
Unigene0058712	0	0	0	0	0	0	0	0	0	0	0	0	0	0	0	0	0	0	CYCD3-3	XP_028083224.1 cyclin-D3-1-like [Camellia sinensis]	Environmental Information Processing	Signal transduction	ko04075//Plant hormone signal transduction	K14505	-	-	-	--
Unigene0059547	2.23	2.532	1.045	1.136	0	0	1.1285	0.775	1.482	11	10	5	5	0	0	4.5	3	6	SAUR71	KAF5949505.1 hypothetical protein HYC85_011498 [Camellia sinensis]	Environmental Information Processing	Signal transduction	ko04075//Plant hormone signal transduction	K14488	-	-	GO:0009733//response to auxin	--
Unigene0060946	23.36	22.335	20.905	21.487	20.401	19.604	4.853	6.266	3.44	546	418	474	448	404	370	90.5	115	66	ARF9	XP_028116916.1 auxin response factor 18-like [Camellia sinensis]	Environmental Information Processing	Signal transduction	ko04075//Plant hormone signal transduction	K14486	GO:0005575//cellular_component;GO:0005622//intracellular anatomical structure;GO:0005634//nucleus;GO:0043226//organelle;GO:0043227//membrane-bounded organelle;GO:0043229//intracellular organelle;GO:0043231//intracellular membrane-bounded organelle	GO:0003674//molecular_function;GO:0003676//nucleic acid binding;GO:0003677//DNA binding;GO:0003700//DNA-binding transcription factor activity;GO:0005488//binding;GO:0097159//organic cyclic compound binding;GO:0140110//transcription regulator activity;GO:1901363//heterocyclic compound binding	GO:0006139//nucleobase-containing compound metabolic process;GO:0006351//transcription, DNA-templated;GO:0006355//regulation of transcription, DNA-templated;GO:0006725//cellular aromatic compound metabolic process;GO:0006807//nitrogen compound metabolic process;GO:0007154//cell communication;GO:0007165//signal transduction;GO:0008150//biological_process;GO:0008152//metabolic process;GO:0009058//b…	ARF
Unigene0060953	3.983	2.238	2.669	2.456	0.94	4.192	4.499	6.087	2.911	20	9	13	11	4	17	18	24	12	--	XP_028118947.1 auxin-responsive protein SAUR36-like [Camellia sinensis]	Environmental Information Processing	Signal transduction	ko04075//Plant hormone signal transduction	K14488	-	-	GO:0009733//response to auxin	--
Unigene0060954	0.443	1.107	3.197	1.49	1.046	2.743	1.0915	0.564	1.619	1	2	7	3	2	5	2	1	3	SAUR36	XP_028118947.1 auxin-responsive protein SAUR36-like [Camellia sinensis]	Environmental Information Processing	Signal transduction	ko04075//Plant hormone signal transduction	K14488	-	-	GO:0009733//response to auxin	--
Unigene0060955	9.917	8.88	7.523	7.971	5.963	4.403	33.203	38.368	28.038	53	38	39	38	27	19	142	161	123	SAUR36	XP_028105539.1 auxin-responsive protein SAUR36 [Camellia sinensis]	Environmental Information Processing	Signal transduction	ko04075//Plant hormone signal transduction	K14488	-	-	GO:0009733//response to auxin	--
Unigene0062343	7.472	5.91	8.665	1.117	1.617	0.771	0	0	0	120	76	135	16	22	10	0	0	0	TGA9	KAA8549863.1 hypothetical protein F0562_001547 [Nyssa sinensis]	Environmental Information Processing	Signal transduction	ko04075//Plant hormone signal transduction	K14431	GO:0005575//cellular_component;GO:0005622//intracellular anatomical structure;GO:0005634//nucleus;GO:0043226//organelle;GO:0043227//membrane-bounded organelle;GO:0043229//intracellular organelle;GO:0043231//intracellular membrane-bounded organelle	GO:0003674//molecular_function;GO:0003676//nucleic acid binding;GO:0003677//DNA binding;GO:0003700//DNA-binding transcription factor activity;GO:0005488//binding;GO:0005515//protein binding;GO:0042802//identical protein binding;GO:0042803//protein homodimerization activity;GO:0043565//sequence-specific DNA binding;GO:0046983//protein dimerization activity;GO:0097159//organic cyclic compound bindi…	GO:0000003//reproduction;GO:0002237//response to molecule of bacterial origin;GO:0003006//developmental process involved in reproduction;GO:0006139//nucleobase-containing compound metabolic process;GO:0006351//transcription, DNA-templated;GO:0006355//regulation of transcription, DNA-templated;GO:0006725//cellular aromatic compound metabolic process;GO:0006807//nitrogen compound metabolic process;…	bZIP
Unigene0062344	7.553	5.715	5.74	15.945	13.404	13.723	195.826	169.216	222.436	137	83	101	258	206	201	2861	2410	3312	TGA9	AZI71054.1 transcription factor TGA2 [Camellia sinensis]	Environmental Information Processing	Signal transduction	ko04075//Plant hormone signal transduction	K14431	-	GO:0003700//DNA-binding transcription factor activity;GO:0043565//sequence-specific DNA binding	GO:0006351//transcription, DNA-templated;GO:0006355//regulation of transcription, DNA-templated	--
Unigene0062698	11.043	4.012	9.521	7.428	9.005	7.459	1.251	1.279	1.223	55	16	46	33	38	30	5	5	5	SAUR36	XP_028127645.1 auxin-responsive protein SAUR36-like [Camellia sinensis]	Environmental Information Processing	Signal transduction	ko04075//Plant hormone signal transduction	K14488	-	-	GO:0009733//response to auxin	--
Unigene0063566	0	0	0	0	0.56	2.94	0	0	0	0	0	0	0	1	5	0	0	0	GAI1	THF99992.1 hypothetical protein TEA_017530 [Camellia sinensis var. sinensis] [Camellia sinensis]	Environmental Information Processing	Signal transduction	ko04075//Plant hormone signal transduction	K14494	GO:0005575//cellular_component;GO:0005622//intracellular anatomical structure;GO:0005634//nucleus;GO:0043226//organelle;GO:0043227//membrane-bounded organelle;GO:0043229//intracellular organelle;GO:0043231//intracellular membrane-bounded organelle	-	GO:0001101//response to acid chemical;GO:0006139//nucleobase-containing compound metabolic process;GO:0006351//transcription, DNA-templated;GO:0006355//regulation of transcription, DNA-templated;GO:0006725//cellular aromatic compound metabolic process;GO:0006807//nitrogen compound metabolic process;GO:0007154//cell communication;GO:0007165//signal transduction;GO:0008150//biological_process;GO:00…	--
Unigene0064492	136.742	153.586	136.554	166.601	157.474	158.759	240.976	182.623	299.329	576	518	558	626	562	540	819.5	604	1035	BSK1	XP_028117634.1 serine/threonine-protein kinase BSK1-like isoform X1 [Camellia sinensis]	Environmental Information Processing	Signal transduction	ko04075//Plant hormone signal transduction	K14500	-	GO:0005515//protein binding	-	--
Unigene0064693	310.248	298.492	305.989	55.548	56.725	49.368	9.629	9.727	9.531	3331	2566	3187	532	516	428	83	82	84	IAA27	XP_028068896.1 LOW QUALITY PROTEIN: auxin-responsive protein IAA27-like [Camellia sinensis]	Environmental Information Processing	Signal transduction	ko04075//Plant hormone signal transduction	K14484	GO:0005575//cellular_component;GO:0005622//intracellular anatomical structure;GO:0005634//nucleus;GO:0043226//organelle;GO:0043227//membrane-bounded organelle;GO:0043229//intracellular organelle;GO:0043231//intracellular membrane-bounded organelle	GO:0003674//molecular_function;GO:0003700//DNA-binding transcription factor activity;GO:0140110//transcription regulator activity	GO:0006139//nucleobase-containing compound metabolic process;GO:0006351//transcription, DNA-templated;GO:0006355//regulation of transcription, DNA-templated;GO:0006725//cellular aromatic compound metabolic process;GO:0006807//nitrogen compound metabolic process;GO:0007154//cell communication;GO:0007165//signal transduction;GO:0008150//biological_process;GO:0008152//metabolic process;GO:0009058//b…	--
Unigene0064694	76.598	81.294	74.511	4.031	4.245	3.563	0.073	0	0.146	639	543	603	30	30	24	0.5	0	1	IAA27	XP_028112758.1 auxin-responsive protein IAA27-like [Camellia sinensis]	Environmental Information Processing	Signal transduction	ko04075//Plant hormone signal transduction	K14484	GO:0005575//cellular_component;GO:0005622//intracellular anatomical structure;GO:0005634//nucleus;GO:0043226//organelle;GO:0043227//membrane-bounded organelle;GO:0043229//intracellular organelle;GO:0043231//intracellular membrane-bounded organelle	GO:0003674//molecular_function;GO:0003700//DNA-binding transcription factor activity;GO:0140110//transcription regulator activity	GO:0006139//nucleobase-containing compound metabolic process;GO:0006351//transcription, DNA-templated;GO:0006355//regulation of transcription, DNA-templated;GO:0006725//cellular aromatic compound metabolic process;GO:0006807//nitrogen compound metabolic process;GO:0007154//cell communication;GO:0007165//signal transduction;GO:0008150//biological_process;GO:0008152//metabolic process;GO:0009058//b…	--
Unigene0067922	93.585	94.652	95.505	97.982	90.334	99.654	43.623	38.06	49.186	999	809	989	933	817	859	375	319	431	TIFY10A	KAF5956465.1 hypothetical protein HYC85_003690 [Camellia sinensis]	Environmental Information Processing	Signal transduction	ko04075//Plant hormone signal transduction	K13464	GO:0005575//cellular_component;GO:0005622//intracellular anatomical structure;GO:0005634//nucleus;GO:0043226//organelle;GO:0043227//membrane-bounded organelle;GO:0043229//intracellular organelle;GO:0043231//intracellular membrane-bounded organelle	GO:0003674//molecular_function;GO:0003712//transcription coregulator activity;GO:0003714//transcription corepressor activity;GO:0140110//transcription regulator activity	GO:0000003//reproduction;GO:0001101//response to acid chemical;GO:0003006//developmental process involved in reproduction;GO:0006139//nucleobase-containing compound metabolic process;GO:0006351//transcription, DNA-templated;GO:0006355//regulation of transcription, DNA-templated;GO:0006725//cellular aromatic compound metabolic process;GO:0006807//nitrogen compound metabolic process;GO:0006950//res…	--
Unigene0067959	12.864	9.235	11.068	11.923	10.521	6.021	16.2775	13.675	18.88	127	73	106	105	88	48	129.5	106	153	GBF4	XP_028101867.1 LOW QUALITY PROTEIN: G-box-binding factor 4-like [Camellia sinensis]	Environmental Information Processing	Signal transduction	ko04075//Plant hormone signal transduction	K14432	GO:0005575//cellular_component;GO:0005622//intracellular anatomical structure;GO:0005634//nucleus;GO:0043226//organelle;GO:0043227//membrane-bounded organelle;GO:0043229//intracellular organelle;GO:0043231//intracellular membrane-bounded organelle	GO:0003674//molecular_function;GO:0003676//nucleic acid binding;GO:0003677//DNA binding;GO:0003700//DNA-binding transcription factor activity;GO:0005488//binding;GO:0043565//sequence-specific DNA binding;GO:0097159//organic cyclic compound binding;GO:0140110//transcription regulator activity;GO:1901363//heterocyclic compound binding	GO:0001101//response to acid chemical;GO:0006139//nucleobase-containing compound metabolic process;GO:0006351//transcription, DNA-templated;GO:0006355//regulation of transcription, DNA-templated;GO:0006725//cellular aromatic compound metabolic process;GO:0006807//nitrogen compound metabolic process;GO:0007154//cell communication;GO:0007165//signal transduction;GO:0008150//biological_process;GO:00…	--
Unigene0068909	23.699	23.864	28.319	19.397	18.196	22.342	26.902	24.283	29.521	578	466	670	422	376	440	528	465	591	SPCC1827.05c	XP_028094081.1 serine/threonine-protein kinase CTR1-like [Camellia sinensis]	Environmental Information Processing;Environmental Information Processing	Signal transduction;Signal transduction	ko04075//Plant hormone signal transduction;ko04016//MAPK signaling pathway - plant	K14510;K14510	GO:0016020//membrane	GO:0003676//nucleic acid binding	GO:0008380//RNA splicing;GO:0017038//protein import	--
Unigene0068910	8.439	5.385	5.579	5.862	5.089	4.885	8.3025	11.8	4.805	92	47	59	57	47	43	72	101	43	--	XP_028094081.1 serine/threonine-protein kinase CTR1-like [Camellia sinensis]	Environmental Information Processing;Environmental Information Processing	Signal transduction;Signal transduction	ko04075//Plant hormone signal transduction;ko04016//MAPK signaling pathway - plant	K14510;K14510	GO:0005575//cellular_component;GO:0005622//intracellular anatomical structure;GO:0005737//cytoplasm;GO:0005783//endoplasmic reticulum;GO:0005789//endoplasmic reticulum membrane;GO:0012505//endomembrane system;GO:0016020//membrane;GO:0031984//organelle subcompartment;GO:0042175//nuclear outer membrane-endoplasmic reticulum membrane network;GO:0043226//organelle;GO:0043227//membrane-bounded organel…	GO:0000166//nucleotide binding;GO:0003674//molecular_function;GO:0003824//catalytic activity;GO:0004672//protein kinase activity;GO:0004674//protein serine/threonine kinase activity;GO:0004712//protein serine/threonine/tyrosine kinase activity;GO:0005488//binding;GO:0005524//ATP binding;GO:0016301//kinase activity;GO:0016740//transferase activity;GO:0016772//transferase activity, transferring pho…	GO:0000160//phosphorelay signal transduction system;GO:0001666//response to hypoxia;GO:0006082//organic acid metabolic process;GO:0006464//cellular protein modification process;GO:0006468//protein phosphorylation;GO:0006629//lipid metabolic process;GO:0006720//isoprenoid metabolic process;GO:0006721//terpenoid metabolic process;GO:0006793//phosphorus metabolic process;GO:0006796//phosphate-contai…	--
Unigene0069400	0.266	0.332	0	0	0	0	1.3475	2.371	0.324	1	1	0	0	0	0	4	7	1	AHP4	XP_028078700.1 histidine-containing phosphotransfer protein 4-like isoform X1 [Camellia sinensis]	Environmental Information Processing	Signal transduction	ko04075//Plant hormone signal transduction	K14490	GO:0005575//cellular_component;GO:0005622//intracellular anatomical structure;GO:0005634//nucleus;GO:0005737//cytoplasm;GO:0005829//cytosol;GO:0016020//membrane;GO:0043226//organelle;GO:0043227//membrane-bounded organelle;GO:0043229//intracellular organelle;GO:0043231//intracellular membrane-bounded organelle	GO:0000156//phosphorelay response regulator activity;GO:0003674//molecular_function;GO:0004673//protein histidine kinase activity;GO:0005488//binding;GO:0005515//protein binding;GO:0005524//ATP binding;GO:0019899//enzyme binding;GO:0019900//kinase binding;GO:0019901//protein kinase binding;GO:0043424//protein histidine kinase binding	GO:0000160//phosphorelay signal transduction system;GO:0007154//cell communication;GO:0007165//signal transduction;GO:0008150//biological_process;GO:0009719//response to endogenous stimulus;GO:0009725//response to hormone;GO:0009735//response to cytokinin;GO:0009736//cytokinin-activated signaling pathway;GO:0009755//hormone-mediated signaling pathway;GO:0009987//cellular process;GO:0010033//respo…	--
Unigene0069991	3.059	4.215	1.631	1.892	2.739	2.351	0.6625	0.94	0.385	29	32	15	16	22	18	5	7	3	MYC2	XP_028122222.1 transcription factor MYC2-like [Camellia sinensis]	Environmental Information Processing;Environmental Information Processing	Signal transduction;Signal transduction	ko04075//Plant hormone signal transduction;ko04016//MAPK signaling pathway - plant	K13422;K13422	GO:0005575//cellular_component;GO:0005622//intracellular anatomical structure;GO:0005634//nucleus;GO:0005737//cytoplasm;GO:0043226//organelle;GO:0043227//membrane-bounded organelle;GO:0043229//intracellular organelle;GO:0043231//intracellular membrane-bounded organelle	GO:0003674//molecular_function;GO:0003676//nucleic acid binding;GO:0003677//DNA binding;GO:0003700//DNA-binding transcription factor activity;GO:0005488//binding;GO:0005515//protein binding;GO:0046983//protein dimerization activity;GO:0097159//organic cyclic compound binding;GO:0140110//transcription regulator activity;GO:1901363//heterocyclic compound binding	GO:0006139//nucleobase-containing compound metabolic process;GO:0006351//transcription, DNA-templated;GO:0006355//regulation of transcription, DNA-templated;GO:0006725//cellular aromatic compound metabolic process;GO:0006807//nitrogen compound metabolic process;GO:0008150//biological_process;GO:0008152//metabolic process;GO:0009058//biosynthetic process;GO:0009059//macromolecule biosynthetic proc…	bHLH
Unigene0070038	6.184	4.413	5.919	0.66	2.085	0.912	0.2735	0.188	0.359	42	24	39	4	12	5	1.5	1	2	AUX22D	XP_028101150.1 auxin-induced protein 22D-like [Camellia sinensis]	Environmental Information Processing	Signal transduction	ko04075//Plant hormone signal transduction	K14484	GO:0005575//cellular_component;GO:0005622//intracellular anatomical structure;GO:0005634//nucleus;GO:0043226//organelle;GO:0043227//membrane-bounded organelle;GO:0043229//intracellular organelle;GO:0043231//intracellular membrane-bounded organelle	GO:0001067//transcription regulatory region nucleic acid binding;GO:0003674//molecular_function;GO:0003676//nucleic acid binding;GO:0003677//DNA binding;GO:0003700//DNA-binding transcription factor activity;GO:0005488//binding;GO:0043565//sequence-specific DNA binding;GO:0097159//organic cyclic compound binding;GO:0140110//transcription regulator activity;GO:1901363//heterocyclic compound binding	GO:0006139//nucleobase-containing compound metabolic process;GO:0006351//transcription, DNA-templated;GO:0006355//regulation of transcription, DNA-templated;GO:0006725//cellular aromatic compound metabolic process;GO:0006807//nitrogen compound metabolic process;GO:0007154//cell communication;GO:0007165//signal transduction;GO:0008150//biological_process;GO:0008152//metabolic process;GO:0009058//b…	--
Unigene0070761	36.104	39.131	36.587	18.522	16.323	19.552	0	0	0	295	256	290	135	113	129	0	0	0	TIFY9	XP_028072909.1 protein TIFY 9 [Camellia sinensis]	Environmental Information Processing	Signal transduction	ko04075//Plant hormone signal transduction	K13464	GO:0005575//cellular_component;GO:0005622//intracellular anatomical structure;GO:0005634//nucleus;GO:0043226//organelle;GO:0043227//membrane-bounded organelle;GO:0043229//intracellular organelle;GO:0043231//intracellular membrane-bounded organelle	GO:0003674//molecular_function;GO:0003712//transcription coregulator activity;GO:0003714//transcription corepressor activity;GO:0005488//binding;GO:0005515//protein binding;GO:0042802//identical protein binding;GO:0042803//protein homodimerization activity;GO:0046983//protein dimerization activity;GO:0140110//transcription regulator activity	GO:0001101//response to acid chemical;GO:0002682//regulation of immune system process;GO:0002831//regulation of response to biotic stimulus;GO:0006139//nucleobase-containing compound metabolic process;GO:0006351//transcription, DNA-templated;GO:0006355//regulation of transcription, DNA-templated;GO:0006725//cellular aromatic compound metabolic process;GO:0006807//nitrogen compound metabolic proce…	--
Unigene0070938	18.204	19.283	16.402	22.221	24.191	20.707	45.7975	47.571	44.024	270	229	236	294	304	248	545	554	536	NPR1	XP_028074199.1 BTB/POZ domain and ankyrin repeat-containing protein NPR1-like [Camellia sinensis]	Environmental Information Processing	Signal transduction	ko04075//Plant hormone signal transduction	K14508	GO:0005575//cellular_component;GO:0005622//intracellular anatomical structure;GO:0005634//nucleus;GO:0005737//cytoplasm;GO:0043226//organelle;GO:0043227//membrane-bounded organelle;GO:0043229//intracellular organelle;GO:0043231//intracellular membrane-bounded organelle	GO:0005515//protein binding	GO:0006464//cellular protein modification process;GO:0006807//nitrogen compound metabolic process;GO:0006950//response to stress;GO:0006952//defense response;GO:0008150//biological_process;GO:0008152//metabolic process;GO:0009605//response to external stimulus;GO:0009607//response to biotic stimulus;GO:0009617//response to bacterium;GO:0009620//response to fungus;GO:0009987//cellular process;GO:0…	--
Unigene0070939	0	0	0	1.007	0	1.112	4.906	7.624	2.188	0	0	0	3	0	3	13	20	6	--	XP_028074199.1 BTB/POZ domain and ankyrin repeat-containing protein NPR1-like [Camellia sinensis]	Environmental Information Processing	Signal transduction	ko04075//Plant hormone signal transduction	K14508	GO:0005575//cellular_component;GO:0005622//intracellular anatomical structure;GO:0005634//nucleus;GO:0005737//cytoplasm;GO:0043226//organelle;GO:0043227//membrane-bounded organelle;GO:0043229//intracellular organelle;GO:0043231//intracellular membrane-bounded organelle	GO:0005515//protein binding	GO:0006464//cellular protein modification process;GO:0006807//nitrogen compound metabolic process;GO:0006950//response to stress;GO:0006952//defense response;GO:0008150//biological_process;GO:0008152//metabolic process;GO:0009605//response to external stimulus;GO:0009607//response to biotic stimulus;GO:0009617//response to bacterium;GO:0009620//response to fungus;GO:0009987//cellular process;GO:0…	--
Unigene0071260	5.891	4.204	6.42	2.453	2.98	2.918	1.072	2.144	0	35	20	37	13	15	14	5	10	0	--	XP_028113320.1 auxin-responsive protein SAUR50-like [Camellia sinensis]	Environmental Information Processing	Signal transduction	ko04075//Plant hormone signal transduction	K14488	-	-	GO:0009733//response to auxin	--
Unigene0071885	95.498	98.29	98.443	28.944	30.937	30.598	29.803	30.303	29.303	1461	1204	1461	395	401	378	366	364	368	JAR6	KAF5953125.1 hypothetical protein HYC85_011069 [Camellia sinensis]	Environmental Information Processing	Signal transduction	ko04075//Plant hormone signal transduction	K14506	-	-	-	--
Unigene0071886	8.398	8.209	7.679	10.07	9.568	11.305	58.66	75.151	42.169	115	90	102	123	111	125	641	808	474	JAR4	XP_028056764.1 jasmonoyl--L-amino acid synthetase JAR4-like [Camellia sinensis]	Environmental Information Processing	Signal transduction	ko04075//Plant hormone signal transduction	K14506	GO:0005575//cellular_component;GO:0005622//intracellular anatomical structure;GO:0005737//cytoplasm;GO:0005773//vacuole;GO:0043226//organelle;GO:0043227//membrane-bounded organelle;GO:0043229//intracellular organelle;GO:0043231//intracellular membrane-bounded organelle	GO:0003674//molecular_function;GO:0003824//catalytic activity;GO:0005488//binding;GO:0005515//protein binding;GO:0016740//transferase activity;GO:0016772//transferase activity, transferring phosphorus-containing groups;GO:0016779//nucleotidyltransferase activity;GO:0016874//ligase activity;GO:0016879//ligase activity, forming carbon-nitrogen bonds;GO:0016881//acid-amino acid ligase activity;GO:00…	GO:0000302//response to reactive oxygen species;GO:0001101//response to acid chemical;GO:0002218//activation of innate immune response;GO:0002252//immune effector process;GO:0002253//activation of immune response;GO:0002376//immune system process;GO:0002682//regulation of immune system process;GO:0002684//positive regulation of immune system process;GO:0006082//organic acid metabolic process;GO:0…	--
Unigene0072983	3.338	2.625	3.314	0	0.146	0.459	1.414	2.677	0.151	27	17	26	0	1	3	9	17	1	PP2C06	XP_028054046.1 protein phosphatase 2C 56-like [Camellia sinensis]	Environmental Information Processing;Environmental Information Processing	Signal transduction;Signal transduction	ko04075//Plant hormone signal transduction;ko04016//MAPK signaling pathway - plant	K14497;K14497	GO:0005575//cellular_component;GO:0005622//intracellular anatomical structure;GO:0005634//nucleus;GO:0005737//cytoplasm;GO:0005829//cytosol;GO:0043226//organelle;GO:0043227//membrane-bounded organelle;GO:0043229//intracellular organelle;GO:0043231//intracellular membrane-bounded organelle	GO:0003674//molecular_function;GO:0003824//catalytic activity;GO:0004721//phosphoprotein phosphatase activity;GO:0004722//protein serine/threonine phosphatase activity;GO:0005488//binding;GO:0016787//hydrolase activity;GO:0016788//hydrolase activity, acting on ester bonds;GO:0016791//phosphatase activity;GO:0042578//phosphoric ester hydrolase activity;GO:0043167//ion binding;GO:0043169//cation bi…	GO:0001101//response to acid chemical;GO:0006464//cellular protein modification process;GO:0006470//protein dephosphorylation;GO:0006793//phosphorus metabolic process;GO:0006796//phosphate-containing compound metabolic process;GO:0006807//nitrogen compound metabolic process;GO:0007154//cell communication;GO:0007165//signal transduction;GO:0008150//biological_process;GO:0008152//metabolic process;…	--
Unigene0072984	2.058	4.176	3.624	2.595	2.429	2.124	8.9335	7.317	10.55	24	39	41	27	24	20	84	67	101	PP2C06	XP_028078052.1 probable protein phosphatase 2C 6 isoform X2 [Camellia sinensis]	Environmental Information Processing;Environmental Information Processing	Signal transduction;Signal transduction	ko04075//Plant hormone signal transduction;ko04016//MAPK signaling pathway - plant	K14497;K14497	GO:0005575//cellular_component;GO:0005622//intracellular anatomical structure;GO:0005634//nucleus;GO:0005737//cytoplasm;GO:0005829//cytosol;GO:0043226//organelle;GO:0043227//membrane-bounded organelle;GO:0043229//intracellular organelle;GO:0043231//intracellular membrane-bounded organelle	GO:0003674//molecular_function;GO:0003824//catalytic activity;GO:0004721//phosphoprotein phosphatase activity;GO:0004722//protein serine/threonine phosphatase activity;GO:0005488//binding;GO:0016787//hydrolase activity;GO:0016788//hydrolase activity, acting on ester bonds;GO:0016791//phosphatase activity;GO:0042578//phosphoric ester hydrolase activity;GO:0043167//ion binding;GO:0043169//cation bi…	GO:0001101//response to acid chemical;GO:0006464//cellular protein modification process;GO:0006470//protein dephosphorylation;GO:0006793//phosphorus metabolic process;GO:0006796//phosphate-containing compound metabolic process;GO:0006807//nitrogen compound metabolic process;GO:0007154//cell communication;GO:0007165//signal transduction;GO:0008150//biological_process;GO:0008152//metabolic process;…	--
Unigene0073014	0	0	0	0	0	0	1.75	0.725	2.775	0	0	0	0	0	0	2.5	1	4	--	XP_028094304.1 NADPH-dependent aldehyde reductase-like protein, chloroplastic [Camellia sinensis]	Environmental Information Processing;Environmental Information Processing	Signal transduction;Signal transduction	ko04075//Plant hormone signal transduction;ko04016//MAPK signaling pathway - plant	K14497;K14497	GO:0005575//cellular_component;GO:0005622//intracellular anatomical structure;GO:0005634//nucleus;GO:0005737//cytoplasm;GO:0005829//cytosol;GO:0043226//organelle;GO:0043227//membrane-bounded organelle;GO:0043229//intracellular organelle;GO:0043231//intracellular membrane-bounded organelle	GO:0003674//molecular_function;GO:0003824//catalytic activity;GO:0004721//phosphoprotein phosphatase activity;GO:0004722//protein serine/threonine phosphatase activity;GO:0005488//binding;GO:0016787//hydrolase activity;GO:0016788//hydrolase activity, acting on ester bonds;GO:0016791//phosphatase activity;GO:0042578//phosphoric ester hydrolase activity;GO:0043167//ion binding;GO:0043169//cation bi…	GO:0001101//response to acid chemical;GO:0006464//cellular protein modification process;GO:0006470//protein dephosphorylation;GO:0006793//phosphorus metabolic process;GO:0006796//phosphate-containing compound metabolic process;GO:0006807//nitrogen compound metabolic process;GO:0007154//cell communication;GO:0007165//signal transduction;GO:0008150//biological_process;GO:0008152//metabolic process;…	--
Unigene0073336	4.193	4.929	5.848	1.521	1.31	1.222	1.5295	1.256	1.803	34	32	46	11	9	8	10	8	12	--	THG20412.1 hypothetical protein TEA_004119 [Camellia sinensis var. sinensis] [Camellia sinensis]	Environmental Information Processing	Signal transduction	ko04075//Plant hormone signal transduction	K14505	-	-	-	--
Unigene0073400	0.982	1.839	1.518	0	0	0.608	0.598	0	1.196	2	3	3	0	0	1	1	0	2	IAA13	XP_028082576.1 auxin-responsive protein IAA11-like isoform X2 [Camellia sinensis]	Environmental Information Processing	Signal transduction	ko04075//Plant hormone signal transduction	K14484	-	-	-	--
Unigene0073792	0	0	0	0	0	0	0.879	0	1.758	0	0	0	0	0	0	1	0	2	--	XP_028086766.1 auxin response factor 3-like isoform X2 [Camellia sinensis]	Environmental Information Processing	Signal transduction	ko04075//Plant hormone signal transduction	K14486	GO:0005575//cellular_component;GO:0005622//intracellular anatomical structure;GO:0005634//nucleus;GO:0043226//organelle;GO:0043227//membrane-bounded organelle;GO:0043229//intracellular organelle;GO:0043231//intracellular membrane-bounded organelle	GO:0003674//molecular_function;GO:0003676//nucleic acid binding;GO:0003677//DNA binding;GO:0003700//DNA-binding transcription factor activity;GO:0005488//binding;GO:0097159//organic cyclic compound binding;GO:0140110//transcription regulator activity;GO:1901363//heterocyclic compound binding	GO:0000003//reproduction;GO:0001708//cell fate specification;GO:0003006//developmental process involved in reproduction;GO:0006139//nucleobase-containing compound metabolic process;GO:0006351//transcription, DNA-templated;GO:0006355//regulation of transcription, DNA-templated;GO:0006725//cellular aromatic compound metabolic process;GO:0006807//nitrogen compound metabolic process;GO:0007154//cell …	--
Unigene0075411	28.849	22.214	24.596	1.702	2.304	1.343	0.5285	0	1.057	133	82	110	7	9	5	2	0	4	LBD21	XP_028057687.1 LOB domain-containing protein 21-like [Camellia sinensis]	Environmental Information Processing	Signal transduction	ko04075//Plant hormone signal transduction	K14486	-	-	-	LBD
Unigene0075687	17.017	15.457	19.845	1.927	3.246	1.49	0	0	0	99	72	112	10	16	7	0	0	0	SAUR32	XP_028063176.1 auxin-responsive protein SAUR32-like [Camellia sinensis]	Environmental Information Processing	Signal transduction	ko04075//Plant hormone signal transduction	K14488	-	-	GO:0009733//response to auxin	--
Unigene0075763	5.275	7.466	8.519	3.745	1.245	1.96	1.1055	1.568	0.643	30	34	47	19	6	9	5	7	3	--	KAF5949791.1 hypothetical protein HYC85_011784 [Camellia sinensis]	Environmental Information Processing	Signal transduction	ko04075//Plant hormone signal transduction	K14489	GO:0005575//cellular_component;GO:0005622//intracellular anatomical structure;GO:0005737//cytoplasm;GO:0005783//endoplasmic reticulum;GO:0005789//endoplasmic reticulum membrane;GO:0005886//plasma membrane;GO:0012505//endomembrane system;GO:0016020//membrane;GO:0016021//integral component of membrane;GO:0031224//intrinsic component of membrane;GO:0031984//organelle subcompartment;GO:0042175//nucle…	GO:0000155//phosphorelay sensor kinase activity;GO:0003674//molecular_function;GO:0003824//catalytic activity;GO:0004672//protein kinase activity;GO:0004673//protein histidine kinase activity;GO:0004888//transmembrane signaling receptor activity;GO:0005488//binding;GO:0005515//protein binding;GO:0009884//cytokinin receptor activity;GO:0016301//kinase activity;GO:0016740//transferase activity;GO:0…	GO:0000160//phosphorelay signal transduction system;GO:0001101//response to acid chemical;GO:0006464//cellular protein modification process;GO:0006468//protein phosphorylation;GO:0006793//phosphorus metabolic process;GO:0006796//phosphate-containing compound metabolic process;GO:0006807//nitrogen compound metabolic process;GO:0006950//response to stress;GO:0006970//response to osmotic stress;GO:0…	--
Unigene0075927	3.85	0.343	1.418	0	0	0	0	0	0	14	1	5	0	0	0	0	0	0	GH3.6	XP_031276559.1 indole-3-acetic acid-amido synthetase GH3.6-like [Pistacia vera]	Environmental Information Processing	Signal transduction	ko04075//Plant hormone signal transduction	K14487	-	-	-	--
Unigene0076155	69.893	70.083	71.364	11.353	14.108	16.037	8.2875	9.092	7.483	421	338	417	61	72	78	40	43	37	PYL4	XP_028116870.1 abscisic acid receptor PYL4-like [Camellia sinensis]	Environmental Information Processing;Environmental Information Processing	Signal transduction;Signal transduction	ko04075//Plant hormone signal transduction;ko04016//MAPK signaling pathway - plant	K14496;K14496	-	-	GO:0006952//defense response	--
Unigene0076381	0	0	0	0.323	0.679	0.356	13.745	19.426	8.064	0	0	0	2	4	2	76	106	46	--	XP_028122543.1 uncharacterized protein LOC114319691 [Camellia sinensis]	Environmental Information Processing	Signal transduction	ko04075//Plant hormone signal transduction	K14488	-	-	GO:0009733//response to auxin	--
Unigene0076744	9.031	4.23	7.855	12.497	10.159	15.378	5.9425	8.447	3.438	64	24	54	79	61	88	33.5	47	20	CYCD3-2	KAF5961360.1 hypothetical protein HYC85_002569 [Camellia sinensis]	Environmental Information Processing	Signal transduction	ko04075//Plant hormone signal transduction	K14505	GO:0005575//cellular_component;GO:0005622//intracellular anatomical structure;GO:0005634//nucleus;GO:0043226//organelle;GO:0043227//membrane-bounded organelle;GO:0043229//intracellular organelle;GO:0043231//intracellular membrane-bounded organelle	-	GO:0000003//reproduction;GO:0003006//developmental process involved in reproduction;GO:0007049//cell cycle;GO:0007275//multicellular organism development;GO:0008150//biological_process;GO:0009791//post-embryonic development;GO:0009888//tissue development;GO:0009987//cellular process;GO:0010154//fruit development;GO:0010374//stomatal complex development;GO:0010440//stomatal lineage progression;GO:…	--
Unigene0076908	3.644	4.237	5.181	4.649	7.119	6.225	46.5715	47.372	45.771	29	27	40	33	48	40	297.5	296	299	Os01g0656200	KAF5960061.1 hypothetical protein HYC85_001270 [Camellia sinensis]	Environmental Information Processing;Environmental Information Processing	Signal transduction;Signal transduction	ko04075//Plant hormone signal transduction;ko04016//MAPK signaling pathway - plant	K14497;K14497	GO:0005575//cellular_component;GO:0005622//intracellular anatomical structure;GO:0005634//nucleus;GO:0043226//organelle;GO:0043227//membrane-bounded organelle;GO:0043229//intracellular organelle;GO:0043231//intracellular membrane-bounded organelle	GO:0001691//pseudophosphatase activity;GO:0003674//molecular_function;GO:0003824//catalytic activity;GO:0004721//phosphoprotein phosphatase activity;GO:0004722//protein serine/threonine phosphatase activity;GO:0004857//enzyme inhibitor activity;GO:0005488//binding;GO:0016787//hydrolase activity;GO:0016788//hydrolase activity, acting on ester bonds;GO:0016791//phosphatase activity;GO:0019208//phos…	GO:0000003//reproduction;GO:0003006//developmental process involved in reproduction;GO:0006464//cellular protein modification process;GO:0006470//protein dephosphorylation;GO:0006793//phosphorus metabolic process;GO:0006796//phosphate-containing compound metabolic process;GO:0006807//nitrogen compound metabolic process;GO:0007275//multicellular organism development;GO:0008150//biological_process;…	--
Unigene0077580	7.38	6.407	6.355	7.265	6.905	5.74	3.973	4.986	2.96	164	114	137	144	130	103	70.5	87	54	RR24	KAF5942164.1 hypothetical protein HYC85_019806 [Camellia sinensis]	Environmental Information Processing	Signal transduction	ko04075//Plant hormone signal transduction	K14491	GO:0005575//cellular_component;GO:0005622//intracellular anatomical structure;GO:0005634//nucleus;GO:0016020//membrane;GO:0043226//organelle;GO:0043227//membrane-bounded organelle;GO:0043229//intracellular organelle;GO:0043231//intracellular membrane-bounded organelle	GO:0000156//phosphorelay response regulator activity;GO:0003674//molecular_function;GO:0003676//nucleic acid binding;GO:0003677//DNA binding;GO:0003700//DNA-binding transcription factor activity;GO:0004673//protein histidine kinase activity;GO:0005488//binding;GO:0005524//ATP binding;GO:0060089//molecular transducer activity;GO:0097159//organic cyclic compound binding;GO:0140110//transcription re…	GO:0000160//phosphorelay signal transduction system;GO:0001101//response to acid chemical;GO:0006139//nucleobase-containing compound metabolic process;GO:0006351//transcription, DNA-templated;GO:0006355//regulation of transcription, DNA-templated;GO:0006725//cellular aromatic compound metabolic process;GO:0006796//phosphate-containing compound metabolic process;GO:0006807//nitrogen compound metab…	--
Unigene0077932	4.8	4.662	6.963	1.594	3.986	3.082	0.2165	0	0.433	27	21	38	8	19	14	1	0	2	ARR3	PSS28666.1 Two-component response regulator like [Actinidia chinensis var. chinensis] [Actinidia chinensis]	Environmental Information Processing	Signal transduction	ko04075//Plant hormone signal transduction	K14492	GO:0005575//cellular_component;GO:0005622//intracellular anatomical structure;GO:0005634//nucleus;GO:0005737//cytoplasm;GO:0016020//membrane;GO:0043226//organelle;GO:0043227//membrane-bounded organelle;GO:0043229//intracellular organelle;GO:0043231//intracellular membrane-bounded organelle	GO:0000156//phosphorelay response regulator activity;GO:0003674//molecular_function;GO:0003677//DNA binding;GO:0003700//DNA-binding transcription factor activity;GO:0003824//catalytic activity;GO:0004672//protein kinase activity;GO:0004673//protein histidine kinase activity;GO:0004674//protein serine/threonine kinase activity;GO:0005524//ATP binding;GO:0016301//kinase activity;GO:0016740//transfe…	GO:0000003//reproduction;GO:0000160//phosphorelay signal transduction system;GO:0003006//developmental process involved in reproduction;GO:0006139//nucleobase-containing compound metabolic process;GO:0006351//transcription, DNA-templated;GO:0006355//regulation of transcription, DNA-templated;GO:0006464//cellular protein modification process;GO:0006468//protein phosphorylation;GO:0006725//cellular…	--
Unigene0077933	1.166	0	0	0	0	0	0.355	0	0.71	2	0	0	0	0	0	0.5	0	1	ARR3	THG14618.1 hypothetical protein TEA_016402 [Camellia sinensis var. sinensis] [Camellia sinensis]	Environmental Information Processing	Signal transduction	ko04075//Plant hormone signal transduction	K14492	GO:0005575//cellular_component;GO:0005622//intracellular anatomical structure;GO:0005634//nucleus;GO:0005737//cytoplasm;GO:0043226//organelle;GO:0043227//membrane-bounded organelle;GO:0043229//intracellular organelle;GO:0043231//intracellular membrane-bounded organelle	GO:0000156//phosphorelay response regulator activity;GO:0003674//molecular_function;GO:0003824//catalytic activity;GO:0004672//protein kinase activity;GO:0004674//protein serine/threonine kinase activity;GO:0016301//kinase activity;GO:0016740//transferase activity;GO:0016772//transferase activity, transferring phosphorus-containing groups;GO:0016773//phosphotransferase activity, alcohol group as …	GO:0000003//reproduction;GO:0000160//phosphorelay signal transduction system;GO:0003006//developmental process involved in reproduction;GO:0006139//nucleobase-containing compound metabolic process;GO:0006351//transcription, DNA-templated;GO:0006355//regulation of transcription, DNA-templated;GO:0006464//cellular protein modification process;GO:0006468//protein phosphorylation;GO:0006725//cellular…	--
Unigene0078444	315.102	305.41	300.901	90.802	86.43	78.889	297.153	295.109	299.196	5921	4595	5485	1522	1376	1197	4484.5	4354	4615	EIN3	XP_028078771.1 protein ETHYLENE INSENSITIVE 3-like [Camellia sinensis]	Environmental Information Processing;Environmental Information Processing	Signal transduction;Signal transduction	ko04075//Plant hormone signal transduction;ko04016//MAPK signaling pathway - plant	K14514;K14514	GO:0005634//nucleus	-	-	EIL
Unigene0078445	1.684	1.636	1.736	0.42	1.325	3.939	0.8135	0.715	0.912	9	7	9	2	6	17	3.5	3	4	--	XP_028062292.1 protein ETHYLENE INSENSITIVE 3-like [Camellia sinensis]	Environmental Information Processing;Environmental Information Processing	Signal transduction;Signal transduction	ko04075//Plant hormone signal transduction;ko04016//MAPK signaling pathway - plant	K14514;K14514	-	-	-	--
Unigene0079420	34.672	37.027	33.108	23.096	22.241	19.602	32.234	27.892	36.576	828	708	767	492	450	378	620	523	717	CTR1	KAF5959336.1 hypothetical protein HYC85_000545 [Camellia sinensis]	Environmental Information Processing;Environmental Information Processing	Signal transduction;Signal transduction	ko04075//Plant hormone signal transduction;ko04016//MAPK signaling pathway - plant	K14510;K14510	-	GO:0004672//protein kinase activity;GO:0005524//ATP binding	GO:0006468//protein phosphorylation	--
Unigene0079687	114.041	124.041	114.798	39.164	37.284	38.291	0.919	1.023	0.815	852	742	832	261	236	231	5.5	6	5	TIFY10A	ANB66339.1 jasmonate-zim-domain protein [Camellia sinensis]	Environmental Information Processing	Signal transduction	ko04075//Plant hormone signal transduction	K13464	GO:0005575//cellular_component;GO:0005622//intracellular anatomical structure;GO:0005634//nucleus;GO:0043226//organelle;GO:0043227//membrane-bounded organelle;GO:0043229//intracellular organelle;GO:0043231//intracellular membrane-bounded organelle	GO:0003674//molecular_function;GO:0003712//transcription coregulator activity;GO:0003714//transcription corepressor activity;GO:0140110//transcription regulator activity	GO:0000003//reproduction;GO:0001101//response to acid chemical;GO:0003006//developmental process involved in reproduction;GO:0006139//nucleobase-containing compound metabolic process;GO:0006351//transcription, DNA-templated;GO:0006355//regulation of transcription, DNA-templated;GO:0006725//cellular aromatic compound metabolic process;GO:0006807//nitrogen compound metabolic process;GO:0006950//res…	--
Unigene0080208	68.619	61.774	64.328	53.893	50.922	49.486	81.7805	74.9	88.661	1336	963	1215	936	840	778	1281	1145	1417	TGA21	XP_028054740.1 transcription factor HBP-1b(c38)-like isoform X1 [Camellia sinensis]	Environmental Information Processing	Signal transduction	ko04075//Plant hormone signal transduction	K14431	GO:0005575//cellular_component;GO:0005622//intracellular anatomical structure;GO:0005634//nucleus;GO:0043226//organelle;GO:0043227//membrane-bounded organelle;GO:0043229//intracellular organelle;GO:0043231//intracellular membrane-bounded organelle	GO:0003674//molecular_function;GO:0003676//nucleic acid binding;GO:0003677//DNA binding;GO:0003700//DNA-binding transcription factor activity;GO:0005488//binding;GO:0043565//sequence-specific DNA binding;GO:0097159//organic cyclic compound binding;GO:0140110//transcription regulator activity;GO:1901363//heterocyclic compound binding	GO:0006139//nucleobase-containing compound metabolic process;GO:0006351//transcription, DNA-templated;GO:0006355//regulation of transcription, DNA-templated;GO:0006725//cellular aromatic compound metabolic process;GO:0006807//nitrogen compound metabolic process;GO:0008150//biological_process;GO:0008152//metabolic process;GO:0009058//biosynthetic process;GO:0009059//macromolecule biosynthetic proc…	bZIP
Unigene0081086	11.058	7.533	10.834	47.639	43.685	46.289	4.658	6.867	2.449	121	66	115	465	405	409	40.5	59	22	CYCD3-2	AZL56930.1 cylin D3-1, partial [Camellia sinensis]	Environmental Information Processing	Signal transduction	ko04075//Plant hormone signal transduction	K14505	-	-	-	--
Unigene0081771	1.514	1.419	0	0	0.447	0	0	0	0	4	3	0	0	1	0	0	0	0	--	KAF5960789.1 hypothetical protein HYC85_001998 [Camellia sinensis]	Environmental Information Processing	Signal transduction	ko04075//Plant hormone signal transduction	K14488	-	-	GO:0009733//response to auxin	--
Unigene0083036	78.189	76.696	76.38	59.55	53.749	58.335	55.8555	62.762	48.949	1547	1215	1466	1051	901	932	885	975	795	RR21	KAF5945689.1 hypothetical protein HYC85_015917 [Camellia sinensis]	Environmental Information Processing	Signal transduction	ko04075//Plant hormone signal transduction	K14491	GO:0005575//cellular_component;GO:0005622//intracellular anatomical structure;GO:0005634//nucleus;GO:0005672//transcription factor TFIIA complex;GO:0016020//membrane;GO:0043226//organelle;GO:0043227//membrane-bounded organelle;GO:0043229//intracellular organelle;GO:0043231//intracellular membrane-bounded organelle	GO:0000156//phosphorelay response regulator activity;GO:0003674//molecular_function;GO:0003676//nucleic acid binding;GO:0003677//DNA binding;GO:0003700//DNA-binding transcription factor activity;GO:0004673//protein histidine kinase activity;GO:0005488//binding;GO:0005515//protein binding;GO:0005524//ATP binding;GO:0042802//identical protein binding;GO:0060089//molecular transducer activity;GO:009…	GO:0000160//phosphorelay signal transduction system;GO:0006139//nucleobase-containing compound metabolic process;GO:0006351//transcription, DNA-templated;GO:0006355//regulation of transcription, DNA-templated;GO:0006367//transcription initiation from RNA polymerase II promoter;GO:0006725//cellular aromatic compound metabolic process;GO:0006796//phosphate-containing compound metabolic process;GO:0…	ARR-B
Unigene0083342	9.395	11.259	9.181	69.345	68.074	61.068	29.6325	27.045	32.22	173	166	164	1139	1062	908	439	391	487	ARF9	XP_028125016.1 auxin response factor 9-like isoform X1 [Camellia sinensis]	Environmental Information Processing	Signal transduction	ko04075//Plant hormone signal transduction	K14486	GO:0005634//nucleus	GO:0003677//DNA binding	GO:0006355//regulation of transcription, DNA-templated;GO:0009725//response to hormone	ARF
Unigene0083343	0	0	0	2.842	0.299	1.884	0	0	0	0	0	0	10	1	6	0	0	0	ARF1	XP_028125017.1 auxin response factor 9-like isoform X2 [Camellia sinensis]	Environmental Information Processing	Signal transduction	ko04075//Plant hormone signal transduction	K14486	GO:0005575//cellular_component;GO:0005622//intracellular anatomical structure;GO:0005634//nucleus;GO:0043226//organelle;GO:0043227//membrane-bounded organelle;GO:0043229//intracellular organelle;GO:0043231//intracellular membrane-bounded organelle	GO:0003674//molecular_function;GO:0003676//nucleic acid binding;GO:0003677//DNA binding;GO:0003700//DNA-binding transcription factor activity;GO:0005488//binding;GO:0097159//organic cyclic compound binding;GO:0140110//transcription regulator activity;GO:1901363//heterocyclic compound binding	GO:0006139//nucleobase-containing compound metabolic process;GO:0006351//transcription, DNA-templated;GO:0006355//regulation of transcription, DNA-templated;GO:0006725//cellular aromatic compound metabolic process;GO:0006807//nitrogen compound metabolic process;GO:0007154//cell communication;GO:0007165//signal transduction;GO:0008150//biological_process;GO:0008152//metabolic process;GO:0009058//b…	--
Unigene0083790	20.655	16.092	14.093	4.962	5.572	4.263	3.268	4.259	2.277	210	131	139	45	48	35	26.5	34	19	SAPK2	XP_028067729.1 serine/threonine-protein kinase SAPK1-like isoform X2 [Camellia sinensis]	Environmental Information Processing;Environmental Information Processing	Signal transduction;Signal transduction	ko04075//Plant hormone signal transduction;ko04016//MAPK signaling pathway - plant	K14498;K14498	-	GO:0004672//protein kinase activity;GO:0005524//ATP binding	GO:0006468//protein phosphorylation	--
Unigene0084200	0.106	1.061	0.438	2.261	2.005	1.709	2.537	3.651	1.423	1	8	4	19	16	13	19	27	11	SAUR50	EXB61802.1 hypothetical protein L484_012234 [Morus notabilis]	Environmental Information Processing	Signal transduction	ko04075//Plant hormone signal transduction	K14488	-	-	GO:0009733//response to auxin	--
Unigene0084967	504.526	503.314	503.632	221.081	235.671	206.482	128.808	125.963	131.654	5943	4747	5755	2323	2352	1964	1219	1165	1273	IAA9	ARQ20701.1 auxin early response protein AUX/IAA9 [Camellia sinensis]	Environmental Information Processing	Signal transduction	ko04075//Plant hormone signal transduction	K14484	GO:0005575//cellular_component;GO:0005622//intracellular anatomical structure;GO:0005634//nucleus;GO:0043226//organelle;GO:0043227//membrane-bounded organelle;GO:0043229//intracellular organelle;GO:0043231//intracellular membrane-bounded organelle	GO:0003674//molecular_function;GO:0003676//nucleic acid binding;GO:0003677//DNA binding;GO:0003700//DNA-binding transcription factor activity;GO:0005488//binding;GO:0043565//sequence-specific DNA binding;GO:0097159//organic cyclic compound binding;GO:0140110//transcription regulator activity;GO:1901363//heterocyclic compound binding	GO:0006139//nucleobase-containing compound metabolic process;GO:0006351//transcription, DNA-templated;GO:0006355//regulation of transcription, DNA-templated;GO:0006725//cellular aromatic compound metabolic process;GO:0006807//nitrogen compound metabolic process;GO:0007154//cell communication;GO:0007165//signal transduction;GO:0008150//biological_process;GO:0008152//metabolic process;GO:0009058//b…	--
Unigene0085175	0	0	0	0.586	0.617	1.294	0	0	0	0	0	0	1	1	2	0	0	0	XTH1	XP_028116731.1 probable xyloglucan endotransglucosylase/hydrolase protein 23 [Camellia sinensis]	Environmental Information Processing	Signal transduction	ko04075//Plant hormone signal transduction	K14504	GO:0005618//cell wall;GO:0048046//apoplast	GO:0004553//hydrolase activity, hydrolyzing O-glycosyl compounds;GO:0016762//xyloglucan:xyloglucosyl transferase activity	GO:0005975//carbohydrate metabolic process;GO:0006073//cellular glucan metabolic process	--
Unigene0085886	0	0.941	1.165	0	0	0	0	0	0	0	2	3	0	0	0	0	0	0	AHK2	THG10466.1 hypothetical protein TEA_003264 [Camellia sinensis var. sinensis] [Camellia sinensis]	Environmental Information Processing	Signal transduction	ko04075//Plant hormone signal transduction	K14489	GO:0005575//cellular_component;GO:0005622//intracellular anatomical structure;GO:0005737//cytoplasm;GO:0005783//endoplasmic reticulum;GO:0005789//endoplasmic reticulum membrane;GO:0005886//plasma membrane;GO:0012505//endomembrane system;GO:0016020//membrane;GO:0016021//integral component of membrane;GO:0031224//intrinsic component of membrane;GO:0031984//organelle subcompartment;GO:0042175//nucle…	GO:0000155//phosphorelay sensor kinase activity;GO:0000156//phosphorelay response regulator activity;GO:0003674//molecular_function;GO:0003824//catalytic activity;GO:0004672//protein kinase activity;GO:0004673//protein histidine kinase activity;GO:0004721//phosphoprotein phosphatase activity;GO:0004888//transmembrane signaling receptor activity;GO:0005488//binding;GO:0005515//protein binding;GO:0…	GO:0000160//phosphorelay signal transduction system;GO:0001101//response to acid chemical;GO:0006139//nucleobase-containing compound metabolic process;GO:0006464//cellular protein modification process;GO:0006468//protein phosphorylation;GO:0006470//protein dephosphorylation;GO:0006725//cellular aromatic compound metabolic process;GO:0006793//phosphorus metabolic process;GO:0006796//phosphate-cont…	--
Unigene0085926	25.969	24.587	25.115	9.078	9.064	10.288	72.416	89.978	54.854	372	282	349	116	110	119	828.5	1012	645	PAN	XP_028102203.1 transcription factor TGA2.3-like [Camellia sinensis]	Environmental Information Processing	Signal transduction	ko04075//Plant hormone signal transduction	K14431	GO:0005575//cellular_component;GO:0005622//intracellular anatomical structure;GO:0005634//nucleus;GO:0043226//organelle;GO:0043227//membrane-bounded organelle;GO:0043229//intracellular organelle;GO:0043231//intracellular membrane-bounded organelle	GO:0003674//molecular_function;GO:0003676//nucleic acid binding;GO:0003677//DNA binding;GO:0003700//DNA-binding transcription factor activity;GO:0005488//binding;GO:0043565//sequence-specific DNA binding;GO:0097159//organic cyclic compound binding;GO:0140110//transcription regulator activity;GO:1901363//heterocyclic compound binding	GO:0006139//nucleobase-containing compound metabolic process;GO:0006351//transcription, DNA-templated;GO:0006355//regulation of transcription, DNA-templated;GO:0006725//cellular aromatic compound metabolic process;GO:0006807//nitrogen compound metabolic process;GO:0008150//biological_process;GO:0008152//metabolic process;GO:0009058//biosynthetic process;GO:0009059//macromolecule biosynthetic proc…	bZIP
Unigene0087164	56.833	42.64	52.053	2.063	1.206	2.785	0	0	0	278	167	247	9	5	11	0	0	0	PHP5	XP_028115560.1 histidine-containing phosphotransfer protein 4-like [Camellia sinensis]	Environmental Information Processing	Signal transduction	ko04075//Plant hormone signal transduction	K14490	GO:0005575//cellular_component;GO:0005622//intracellular anatomical structure;GO:0005634//nucleus;GO:0005737//cytoplasm;GO:0005829//cytosol;GO:0016020//membrane;GO:0043226//organelle;GO:0043227//membrane-bounded organelle;GO:0043229//intracellular organelle;GO:0043231//intracellular membrane-bounded organelle	GO:0000156//phosphorelay response regulator activity;GO:0003674//molecular_function;GO:0004673//protein histidine kinase activity;GO:0005488//binding;GO:0005515//protein binding;GO:0005524//ATP binding;GO:0019899//enzyme binding;GO:0019900//kinase binding;GO:0019901//protein kinase binding;GO:0043424//protein histidine kinase binding	GO:0000160//phosphorelay signal transduction system;GO:0007154//cell communication;GO:0007165//signal transduction;GO:0008150//biological_process;GO:0009719//response to endogenous stimulus;GO:0009725//response to hormone;GO:0009735//response to cytokinin;GO:0009736//cytokinin-activated signaling pathway;GO:0009755//hormone-mediated signaling pathway;GO:0009987//cellular process;GO:0010033//respo…	--
Unigene0087216	47.484	54.631	51.298	38.092	37.719	32.332	59.0385	48.808	69.269	1104	1017	1157	790	743	607	1106.5	891	1322	HAB1	XP_028119160.1 protein phosphatase 2C 16-like [Camellia sinensis]	Environmental Information Processing;Environmental Information Processing	Signal transduction;Signal transduction	ko04075//Plant hormone signal transduction;ko04016//MAPK signaling pathway - plant	K14497;K14497	GO:0005575//cellular_component;GO:0005622//intracellular anatomical structure;GO:0005634//nucleus;GO:0005737//cytoplasm;GO:0043226//organelle;GO:0043227//membrane-bounded organelle;GO:0043229//intracellular organelle;GO:0043231//intracellular membrane-bounded organelle	GO:0003674//molecular_function;GO:0003824//catalytic activity;GO:0004721//phosphoprotein phosphatase activity;GO:0004722//protein serine/threonine phosphatase activity;GO:0005488//binding;GO:0016787//hydrolase activity;GO:0016788//hydrolase activity, acting on ester bonds;GO:0016791//phosphatase activity;GO:0042578//phosphoric ester hydrolase activity;GO:0043167//ion binding;GO:0043169//cation bi…	GO:0001101//response to acid chemical;GO:0006464//cellular protein modification process;GO:0006470//protein dephosphorylation;GO:0006793//phosphorus metabolic process;GO:0006796//phosphate-containing compound metabolic process;GO:0006807//nitrogen compound metabolic process;GO:0007154//cell communication;GO:0007165//signal transduction;GO:0008150//biological_process;GO:0008152//metabolic process;…	--
Unigene0087600	53.361	57.269	53.03	52.914	56.818	49.41	17.6415	20.523	14.76	1308	1124	1261	1157	1180	978	346	395	297	CURL3	XP_028099504.1 systemin receptor SR160 [Camellia sinensis]	Environmental Information Processing	Signal transduction	ko04075//Plant hormone signal transduction	K13415	GO:0005575//cellular_component;GO:0005622//intracellular anatomical structure;GO:0005737//cytoplasm;GO:0005768//endosome;GO:0005886//plasma membrane;GO:0010008//endosome membrane;GO:0012505//endomembrane system;GO:0016020//membrane;GO:0016021//integral component of membrane;GO:0031090//organelle membrane;GO:0031224//intrinsic component of membrane;GO:0031410//cytoplasmic vesicle;GO:0031982//vesic…	GO:0000166//nucleotide binding;GO:0003674//molecular_function;GO:0003824//catalytic activity;GO:0004672//protein kinase activity;GO:0004674//protein serine/threonine kinase activity;GO:0004713//protein tyrosine kinase activity;GO:0004714//transmembrane receptor protein tyrosine kinase activity;GO:0004888//transmembrane signaling receptor activity;GO:0005488//binding;GO:0005496//steroid binding;GO…	GO:0000003//reproduction;GO:0000226//microtubule cytoskeleton organization;GO:0001578//microtubule bundle formation;GO:0003006//developmental process involved in reproduction;GO:0006464//cellular protein modification process;GO:0006468//protein phosphorylation;GO:0006793//phosphorus metabolic process;GO:0006796//phosphate-containing compound metabolic process;GO:0006807//nitrogen compound metabol…	--
Unigene0087681	8.662	5.223	12.008	1.674	2.468	3.329	5.979	7.228	4.73	29	14	39	5	7	9	16	19	13	BAK1	KAF5936896.1 hypothetical protein HYC85_024402 [Camellia sinensis]	Organismal Systems;Environmental Information Processing;Environmental Information Processing	Environmental adaptation;Signal transduction;Signal transduction	ko04626//Plant-pathogen interaction;ko04075//Plant hormone signal transduction;ko04016//MAPK signaling pathway - plant	K13416;K13416;K13416	-	GO:0005515//protein binding	-	--
Unigene0087892	25.331	29.639	33.442	23.316	22.45	24.656	32.933	33.167	32.699	285	267	365	234	214	224	297.5	293	302	MKK5	XP_028075207.1 mitogen-activated protein kinase kinase 5 [Camellia sinensis]	Organismal Systems;Environmental Information Processing;Environmental Information Processing	Environmental adaptation;Signal transduction;Signal transduction	ko04626//Plant-pathogen interaction;ko04075//Plant hormone signal transduction;ko04016//MAPK signaling pathway - plant	K13413;K13413;K13413	GO:0005575//cellular_component;GO:0005622//intracellular anatomical structure;GO:0005634//nucleus;GO:0005737//cytoplasm;GO:0009507//chloroplast;GO:0009532//plastid stroma;GO:0009536//plastid;GO:0009570//chloroplast stroma;GO:0043226//organelle;GO:0043227//membrane-bounded organelle;GO:0043229//intracellular organelle;GO:0043231//intracellular membrane-bounded organelle	GO:0000166//nucleotide binding;GO:0003674//molecular_function;GO:0003824//catalytic activity;GO:0004672//protein kinase activity;GO:0004674//protein serine/threonine kinase activity;GO:0005488//binding;GO:0005524//ATP binding;GO:0016301//kinase activity;GO:0016740//transferase activity;GO:0016772//transferase activity, transferring phosphorus-containing groups;GO:0016773//phosphotransferase activ…	GO:0000003//reproduction;GO:0002376//immune system process;GO:0003006//developmental process involved in reproduction;GO:0006464//cellular protein modification process;GO:0006468//protein phosphorylation;GO:0006793//phosphorus metabolic process;GO:0006796//phosphate-containing compound metabolic process;GO:0006807//nitrogen compound metabolic process;GO:0006950//response to stress;GO:0006952//def…	--
Unigene0087928	26.006	25.503	28.417	13.331	15.453	11.975	13.767	15.681	11.853	433	340	459	198	218	161	183.5	205	162	RR23	XP_028073237.1 two-component response regulator ARR12-like [Camellia sinensis]	Environmental Information Processing	Signal transduction	ko04075//Plant hormone signal transduction	K14491	GO:0005575//cellular_component;GO:0005622//intracellular anatomical structure;GO:0005634//nucleus;GO:0016020//membrane;GO:0043226//organelle;GO:0043227//membrane-bounded organelle;GO:0043229//intracellular organelle;GO:0043231//intracellular membrane-bounded organelle	GO:0000156//phosphorelay response regulator activity;GO:0003674//molecular_function;GO:0003676//nucleic acid binding;GO:0003677//DNA binding;GO:0003700//DNA-binding transcription factor activity;GO:0004673//protein histidine kinase activity;GO:0005488//binding;GO:0005524//ATP binding;GO:0060089//molecular transducer activity;GO:0097159//organic cyclic compound binding;GO:0140110//transcription re…	GO:0000160//phosphorelay signal transduction system;GO:0001101//response to acid chemical;GO:0006139//nucleobase-containing compound metabolic process;GO:0006351//transcription, DNA-templated;GO:0006355//regulation of transcription, DNA-templated;GO:0006725//cellular aromatic compound metabolic process;GO:0006796//phosphate-containing compound metabolic process;GO:0006807//nitrogen compound metab…	ARR-B
Unigene0088045	4.499	7.492	4.328	7.061	3.894	3.714	3.388	4.584	2.192	15	20	14	21	11	10	9	12	6	SERK2	XP_028089490.1 BRASSINOSTEROID INSENSITIVE 1-associated receptor kinase 1-like isoform X3 [Camellia sinensis]	Organismal Systems;Environmental Information Processing;Environmental Information Processing	Environmental adaptation;Signal transduction;Signal transduction	ko04626//Plant-pathogen interaction;ko04075//Plant hormone signal transduction;ko04016//MAPK signaling pathway - plant	K13416;K13416;K13416	-	-	-	--
Unigene0088740	95.458	92.316	90.989	42.422	41.057	41.149	71.6285	79.601	63.656	3186	2467	2946	1263	1161	1109	1915	2086	1744	EIN2	KAF5935633.1 hypothetical protein HYC85_026762 [Camellia sinensis]	Environmental Information Processing;Environmental Information Processing	Signal transduction;Signal transduction	ko04075//Plant hormone signal transduction;ko04016//MAPK signaling pathway - plant	K14513;K14513	GO:0000331//contractile vacuole;GO:0005575//cellular_component;GO:0005622//intracellular anatomical structure;GO:0005634//nucleus;GO:0005737//cytoplasm;GO:0005773//vacuole;GO:0005774//vacuolar membrane;GO:0005783//endoplasmic reticulum;GO:0005789//endoplasmic reticulum membrane;GO:0005886//plasma membrane;GO:0005887//integral component of plasma membrane;GO:0012505//endomembrane system;GO:0016020…	GO:0003674//molecular_function;GO:0003676//nucleic acid binding;GO:0003723//RNA binding;GO:0003729//mRNA binding;GO:0005215//transporter activity;GO:0005381//iron ion transmembrane transporter activity;GO:0005488//binding;GO:0008324//cation transmembrane transporter activity;GO:0015075//ion transmembrane transporter activity;GO:0015093//ferrous iron transmembrane transporter activity;GO:0015291//…	GO:0000041//transition metal ion transport;GO:0000160//phosphorelay signal transduction system;GO:0001736//establishment of planar polarity;GO:0001738//morphogenesis of a polarized epithelium;GO:0002009//morphogenesis of an epithelium;GO:0002237//response to molecule of bacterial origin;GO:0002376//immune system process;GO:0006810//transport;GO:0006811//ion transport;GO:0006812//cation transport;…	--
Unigene0088901	9.823	8.311	7.431	6.661	4.021	4.415	8.1485	8.576	7.721	124	84	91	75	43	45	82.5	85	80	BSK1	XP_028078585.1 serine/threonine-protein kinase BSK1-like isoform X2 [Camellia sinensis]	Environmental Information Processing	Signal transduction	ko04075//Plant hormone signal transduction	K14500	-	GO:0004672//protein kinase activity;GO:0005524//ATP binding	GO:0006468//protein phosphorylation	--
Unigene0088902	168.717	159.26	144.752	49.153	48.817	44.474	27.5445	28.157	26.932	3190	2411	2655	829	782	679	418	418	418	BSK1	XP_028100311.1 serine/threonine-protein kinase BSK1-like isoform X1 [Camellia sinensis]	Environmental Information Processing	Signal transduction	ko04075//Plant hormone signal transduction	K14500	-	GO:0004672//protein kinase activity;GO:0005524//ATP binding	GO:0006468//protein phosphorylation	--
Unigene0089192	7.564	8.503	9.591	30.188	25.177	23.513	2.3455	1.927	2.764	100	90	123	356	282	251	25	20	30	IAA26	XP_028123716.1 auxin-responsive protein IAA26-like [Camellia sinensis]	Environmental Information Processing	Signal transduction	ko04075//Plant hormone signal transduction	K14484	GO:0005575//cellular_component;GO:0005622//intracellular anatomical structure;GO:0005634//nucleus;GO:0043226//organelle;GO:0043227//membrane-bounded organelle;GO:0043229//intracellular organelle;GO:0043231//intracellular membrane-bounded organelle	GO:0003674//molecular_function;GO:0003700//DNA-binding transcription factor activity;GO:0140110//transcription regulator activity	GO:0006139//nucleobase-containing compound metabolic process;GO:0006351//transcription, DNA-templated;GO:0006355//regulation of transcription, DNA-templated;GO:0006725//cellular aromatic compound metabolic process;GO:0006807//nitrogen compound metabolic process;GO:0007154//cell communication;GO:0007165//signal transduction;GO:0008150//biological_process;GO:0008152//metabolic process;GO:0009058//b…	--
Unigene0089193	3.953	3.908	6.791	16.433	20.218	16.114	19.7365	26.431	13.042	24	19	40	89	104	79	95.5	126	65	IAA26	XP_028116499.1 auxin-responsive protein IAA26-like isoform X1 [Camellia sinensis]	Environmental Information Processing	Signal transduction	ko04075//Plant hormone signal transduction	K14484	GO:0005575//cellular_component;GO:0005622//intracellular anatomical structure;GO:0005634//nucleus;GO:0043226//organelle;GO:0043227//membrane-bounded organelle;GO:0043229//intracellular organelle;GO:0043231//intracellular membrane-bounded organelle	GO:0003674//molecular_function;GO:0003700//DNA-binding transcription factor activity;GO:0140110//transcription regulator activity	GO:0006139//nucleobase-containing compound metabolic process;GO:0006351//transcription, DNA-templated;GO:0006355//regulation of transcription, DNA-templated;GO:0006725//cellular aromatic compound metabolic process;GO:0006807//nitrogen compound metabolic process;GO:0007154//cell communication;GO:0007165//signal transduction;GO:0008150//biological_process;GO:0008152//metabolic process;GO:0009058//b…	--
Unigene0089552	0	0	0	0	0	3.953	0	0	0	0	0	0	0	0	6	0	0	0	--	KAF5942346.1 hypothetical protein HYC85_019988 [Camellia sinensis]	Environmental Information Processing	Signal transduction	ko04075//Plant hormone signal transduction	K13946	-	-	-	--
Unigene0089570	57.988	56.762	62.939	31.614	30.037	30.009	60.803	61.792	59.814	1096	859	1154	533	481	458	922.5	917	928	NPR1	XP_028062623.1 regulatory protein NPR3-like, partial [Camellia sinensis]	Environmental Information Processing	Signal transduction	ko04075//Plant hormone signal transduction	K14508	GO:0000151//ubiquitin ligase complex;GO:0005575//cellular_component;GO:0005622//intracellular anatomical structure;GO:0005634//nucleus;GO:0005737//cytoplasm;GO:0019005//SCF ubiquitin ligase complex;GO:0031461//cullin-RING ubiquitin ligase complex;GO:0032991//protein-containing complex;GO:0043226//organelle;GO:0043227//membrane-bounded organelle;GO:0043229//intracellular organelle;GO:0043231//intr…	GO:0003674//molecular_function;GO:0005488//binding;GO:0005515//protein binding;GO:0019899//enzyme binding;GO:0031406//carboxylic acid binding;GO:0031625//ubiquitin protein ligase binding;GO:0033293//monocarboxylic acid binding;GO:0036094//small molecule binding;GO:0042562//hormone binding;GO:0043167//ion binding;GO:0043168//anion binding;GO:0043177//organic acid binding;GO:0044389//ubiquitin-like…	GO:0002376//immune system process;GO:0002682//regulation of immune system process;GO:0002684//positive regulation of immune system process;GO:0006464//cellular protein modification process;GO:0006508//proteolysis;GO:0006511//ubiquitin-dependent protein catabolic process;GO:0006807//nitrogen compound metabolic process;GO:0006950//response to stress;GO:0006952//defense response;GO:0006955//immune r…	--
Unigene0089742	0	0	0.535	0	1.837	1.927	0.3305	0.661	0	0	0	1	0	3	3	0.5	1	0	XTH23	XP_030960590.1 probable xyloglucan endotransglucosylase/hydrolase protein 23 isoform X1 [Quercus lobata]	Environmental Information Processing	Signal transduction	ko04075//Plant hormone signal transduction	K14504	-	GO:0004553//hydrolase activity, hydrolyzing O-glycosyl compounds	GO:0005975//carbohydrate metabolic process	--
Unigene0090161	131.11	119.761	121.24	13.257	13.654	11.78	0	0	0	1020	746	915	92	90	74	0	0	0	IAA29	AZL56934.1 auxin-responsive protein [Camellia sinensis]	Environmental Information Processing	Signal transduction	ko04075//Plant hormone signal transduction	K14484	GO:0005575//cellular_component;GO:0005622//intracellular anatomical structure;GO:0005634//nucleus;GO:0043226//organelle;GO:0043227//membrane-bounded organelle;GO:0043229//intracellular organelle;GO:0043231//intracellular membrane-bounded organelle	GO:0003674//molecular_function;GO:0003700//DNA-binding transcription factor activity;GO:0140110//transcription regulator activity	GO:0006139//nucleobase-containing compound metabolic process;GO:0006351//transcription, DNA-templated;GO:0006355//regulation of transcription, DNA-templated;GO:0006725//cellular aromatic compound metabolic process;GO:0006807//nitrogen compound metabolic process;GO:0007154//cell communication;GO:0007165//signal transduction;GO:0008150//biological_process;GO:0008152//metabolic process;GO:0009058//b…	--
Unigene0090228	52.683	34.589	40.355	5.369	2.704	1.547	0.1325	0.265	0	253	133	188	23	11	6	0.5	1	0	AHP1	KAF5952302.1 hypothetical protein HYC85_010246 [Camellia sinensis]	Environmental Information Processing	Signal transduction	ko04075//Plant hormone signal transduction	K14490	GO:0005575//cellular_component;GO:0005622//intracellular anatomical structure;GO:0005634//nucleus;GO:0005737//cytoplasm;GO:0005829//cytosol;GO:0016020//membrane;GO:0043226//organelle;GO:0043227//membrane-bounded organelle;GO:0043229//intracellular organelle;GO:0043231//intracellular membrane-bounded organelle	GO:0000156//phosphorelay response regulator activity;GO:0003674//molecular_function;GO:0003824//catalytic activity;GO:0004672//protein kinase activity;GO:0004673//protein histidine kinase activity;GO:0005488//binding;GO:0005515//protein binding;GO:0005524//ATP binding;GO:0009927//histidine phosphotransfer kinase activity;GO:0016157//sucrose synthase activity;GO:0016301//kinase activity;GO:0016740…	GO:0000160//phosphorelay signal transduction system;GO:0005985//sucrose metabolic process;GO:0006464//cellular protein modification process;GO:0006468//protein phosphorylation;GO:0006793//phosphorus metabolic process;GO:0006796//phosphate-containing compound metabolic process;GO:0006807//nitrogen compound metabolic process;GO:0007154//cell communication;GO:0007165//signal transduction;GO:0008150/…	--
Unigene0090229	3.537	2.84	3.646	1.416	3.578	5.318	0.308	0	0.616	14	9	14	5	12	17	1	0	2	AHP1	XP_028073440.1 histidine-containing phosphotransfer protein 1-like [Camellia sinensis]	Environmental Information Processing	Signal transduction	ko04075//Plant hormone signal transduction	K14490	GO:0005575//cellular_component;GO:0005622//intracellular anatomical structure;GO:0005634//nucleus;GO:0005737//cytoplasm;GO:0005829//cytosol;GO:0016020//membrane;GO:0043226//organelle;GO:0043227//membrane-bounded organelle;GO:0043229//intracellular organelle;GO:0043231//intracellular membrane-bounded organelle	GO:0000156//phosphorelay response regulator activity;GO:0003674//molecular_function;GO:0003824//catalytic activity;GO:0004672//protein kinase activity;GO:0004673//protein histidine kinase activity;GO:0005488//binding;GO:0005515//protein binding;GO:0005524//ATP binding;GO:0009927//histidine phosphotransfer kinase activity;GO:0016301//kinase activity;GO:0016740//transferase activity;GO:0016772//tra…	GO:0000160//phosphorelay signal transduction system;GO:0006464//cellular protein modification process;GO:0006468//protein phosphorylation;GO:0006793//phosphorus metabolic process;GO:0006796//phosphate-containing compound metabolic process;GO:0006807//nitrogen compound metabolic process;GO:0007154//cell communication;GO:0007165//signal transduction;GO:0008150//biological_process;GO:0008152//metabo…	--
Unigene0090230	108.934	101.117	105.886	16.376	15.407	16.358	2.4225	2.573	2.272	701	521	661	94	84	85	12.5	13	12	AHP1	KAF5941687.1 hypothetical protein HYC85_019329 [Camellia sinensis]	Environmental Information Processing	Signal transduction	ko04075//Plant hormone signal transduction	K14490	GO:0005575//cellular_component;GO:0005622//intracellular anatomical structure;GO:0005634//nucleus;GO:0005737//cytoplasm;GO:0005829//cytosol;GO:0016020//membrane;GO:0043226//organelle;GO:0043227//membrane-bounded organelle;GO:0043229//intracellular organelle;GO:0043231//intracellular membrane-bounded organelle	GO:0000156//phosphorelay response regulator activity;GO:0003674//molecular_function;GO:0003824//catalytic activity;GO:0004672//protein kinase activity;GO:0004673//protein histidine kinase activity;GO:0005488//binding;GO:0005515//protein binding;GO:0005524//ATP binding;GO:0009927//histidine phosphotransfer kinase activity;GO:0016301//kinase activity;GO:0016740//transferase activity;GO:0016772//tra…	GO:0000160//phosphorelay signal transduction system;GO:0006464//cellular protein modification process;GO:0006468//protein phosphorylation;GO:0006793//phosphorus metabolic process;GO:0006796//phosphate-containing compound metabolic process;GO:0006807//nitrogen compound metabolic process;GO:0007154//cell communication;GO:0007165//signal transduction;GO:0008150//biological_process;GO:0008152//metabo…	--
Unigene0090988	1.932	4.827	4.269	3.714	5.213	3.761	7.8345	12.306	3.363	7	14	15	12	16	11	22.5	35	10	BAK1	XP_028089488.1 BRASSINOSTEROID INSENSITIVE 1-associated receptor kinase 1-like isoform X1 [Camellia sinensis]	Organismal Systems;Environmental Information Processing;Environmental Information Processing	Environmental adaptation;Signal transduction;Signal transduction	ko04626//Plant-pathogen interaction;ko04075//Plant hormone signal transduction;ko04016//MAPK signaling pathway - plant	K13416;K13416;K13416	-	GO:0004672//protein kinase activity;GO:0005524//ATP binding	GO:0006468//protein phosphorylation	--
Unigene0091596	0	0	0	1.108	2.333	1.224	1.204	0	2.408	0	0	0	2	4	2	2	0	4	SERK2	XP_015893394.1 BRASSINOSTEROID INSENSITIVE 1-associated receptor kinase 1, partial [Ziziphus jujuba]	Organismal Systems;Environmental Information Processing;Environmental Information Processing	Environmental adaptation;Signal transduction;Signal transduction	ko04626//Plant-pathogen interaction;ko04075//Plant hormone signal transduction;ko04016//MAPK signaling pathway - plant	K13416;K13416;K13416	GO:0005575//cellular_component;GO:0005622//intracellular anatomical structure;GO:0005737//cytoplasm;GO:0005768//endosome;GO:0005886//plasma membrane;GO:0010008//endosome membrane;GO:0012505//endomembrane system;GO:0016020//membrane;GO:0016021//integral component of membrane;GO:0031090//organelle membrane;GO:0031224//intrinsic component of membrane;GO:0031410//cytoplasmic vesicle;GO:0031982//vesic…	GO:0000166//nucleotide binding;GO:0003674//molecular_function;GO:0003824//catalytic activity;GO:0004672//protein kinase activity;GO:0004674//protein serine/threonine kinase activity;GO:0004675//transmembrane receptor protein serine/threonine kinase activity;GO:0004713//protein tyrosine kinase activity;GO:0004714//transmembrane receptor protein tyrosine kinase activity;GO:0004888//transmembrane si…	GO:0006464//cellular protein modification process;GO:0006468//protein phosphorylation;GO:0006793//phosphorus metabolic process;GO:0006796//phosphate-containing compound metabolic process;GO:0006807//nitrogen compound metabolic process;GO:0006950//response to stress;GO:0006952//defense response;GO:0007154//cell communication;GO:0007165//signal transduction;GO:0007166//cell surface receptor signali…	--
Unigene0091597	1.279	0.399	0.659	0.358	0.377	0.396	2.0005	2.443	1.558	4	1	2	1	1	1	5	6	4	BAK1	KAH7867317.1 hypothetical protein Vadar_031910 [Vaccinium darrowii]	Organismal Systems;Environmental Information Processing;Environmental Information Processing	Environmental adaptation;Signal transduction;Signal transduction	ko04626//Plant-pathogen interaction;ko04075//Plant hormone signal transduction;ko04016//MAPK signaling pathway - plant	K13416;K13416;K13416	-	-	-	--
Unigene0091598	0.694	0	0	0	0	0	0.423	0	0.846	1	0	0	0	0	0	0.5	0	1	--	XP_028089497.1 uncharacterized protein LOC114289868 isoform X3 [Camellia sinensis]	Organismal Systems;Environmental Information Processing;Environmental Information Processing	Environmental adaptation;Signal transduction;Signal transduction	ko04626//Plant-pathogen interaction;ko04075//Plant hormone signal transduction;ko04016//MAPK signaling pathway - plant	K13416;K13416;K13416	-	GO:0005515//protein binding	-	--
Unigene0092042	7.896	8.263	7.92	2.393	1.763	0.529	0.916	0.272	1.56	37	31	36	10	7	2	3.5	1	6	--	XP_028093669.1 indole-3-acetic acid-induced protein ARG7-like [Camellia sinensis]	Environmental Information Processing	Signal transduction	ko04075//Plant hormone signal transduction	K14488	-	-	GO:0009733//response to auxin	--
Unigene0094845	44.881	46.475	43.012	23.82	23.953	25.45	10.437	12.246	8.628	1223	1014	1137	579	553	560	227.5	262	193	BSK2	XP_028095089.1 serine/threonine-protein kinase BSK2-like isoform X1 [Camellia sinensis]	Environmental Information Processing	Signal transduction	ko04075//Plant hormone signal transduction	K14500	GO:0005789//endoplasmic reticulum membrane	GO:0004672//protein kinase activity;GO:0005524//ATP binding	GO:0006468//protein phosphorylation;GO:0006506//GPI anchor biosynthetic process	--
Unigene0095245	1.54	0	0	0	0	0	0.327	0.654	0	3	0	0	0	0	0	0.5	1	0	ASK7	THG04263.1 hypothetical protein TEA_026593 [Camellia sinensis var. sinensis] [Camellia sinensis]	Environmental Information Processing	Signal transduction	ko04075//Plant hormone signal transduction	K14502	-	GO:0000166//nucleotide binding;GO:0003674//molecular_function;GO:0003824//catalytic activity;GO:0004672//protein kinase activity;GO:0004674//protein serine/threonine kinase activity;GO:0005488//binding;GO:0005524//ATP binding;GO:0016301//kinase activity;GO:0016740//transferase activity;GO:0016772//transferase activity, transferring phosphorus-containing groups;GO:0016773//phosphotransferase activ…	GO:0006464//cellular protein modification process;GO:0006468//protein phosphorylation;GO:0006793//phosphorus metabolic process;GO:0006796//phosphate-containing compound metabolic process;GO:0006807//nitrogen compound metabolic process;GO:0007154//cell communication;GO:0007165//signal transduction;GO:0008150//biological_process;GO:0008152//metabolic process;GO:0009719//response to endogenous stimu…	--
Unigene0095638	0.979	0.612	1.178	0.549	0.963	0.809	0.416	0.832	0	6	3	7	3	5	4	2	4	0	LAX5	XP_028077650.1 auxin transporter-like protein 5 [Camellia sinensis]	Environmental Information Processing	Signal transduction	ko04075//Plant hormone signal transduction	K13946	-	-	-	--
Unigene0095639	0	1.9	0.314	0.341	1.796	0.754	0	0	0	0	5	1	1	5	2	0	0	0	LAX2	THG10882.1 hypothetical protein TEA_025817 [Camellia sinensis var. sinensis] [Camellia sinensis]	Environmental Information Processing	Signal transduction	ko04075//Plant hormone signal transduction	K13946	-	-	-	--
Unigene0096060	14.735	13.194	15.699	15.873	15.546	13.559	18.3925	20.305	16.48	537	385	555	516	480	399	537	581	493	ARF19	AGH32870.1 auxin response factor 5 [Camellia sinensis]	Environmental Information Processing	Signal transduction	ko04075//Plant hormone signal transduction	K14486	GO:0005575//cellular_component;GO:0005622//intracellular anatomical structure;GO:0005634//nucleus;GO:0043226//organelle;GO:0043227//membrane-bounded organelle;GO:0043229//intracellular organelle;GO:0043231//intracellular membrane-bounded organelle	GO:0000981//DNA-binding transcription factor activity, RNA polymerase II-specific;GO:0003674//molecular_function;GO:0003676//nucleic acid binding;GO:0003677//DNA binding;GO:0003700//DNA-binding transcription factor activity;GO:0005488//binding;GO:0005515//protein binding;GO:0008270//zinc ion binding;GO:0043565//sequence-specific DNA binding;GO:0046983//protein dimerization activity;GO:0097159//or…	GO:0006139//nucleobase-containing compound metabolic process;GO:0006351//transcription, DNA-templated;GO:0006355//regulation of transcription, DNA-templated;GO:0006725//cellular aromatic compound metabolic process;GO:0006807//nitrogen compound metabolic process;GO:0007154//cell communication;GO:0007165//signal transduction;GO:0007275//multicellular organism development;GO:0008150//biological_proc…	ARF
Unigene0096447	21.918	18.695	23.145	12.286	13.145	12.358	8.9205	10.894	6.947	246	168	252	123	125	112	80	96	64	GBF4	XP_028089785.1 G-box-binding factor 4-like [Camellia sinensis]	Environmental Information Processing	Signal transduction	ko04075//Plant hormone signal transduction	K14432	GO:0005575//cellular_component;GO:0005622//intracellular anatomical structure;GO:0005634//nucleus;GO:0043226//organelle;GO:0043227//membrane-bounded organelle;GO:0043229//intracellular organelle;GO:0043231//intracellular membrane-bounded organelle	GO:0003674//molecular_function;GO:0003676//nucleic acid binding;GO:0003677//DNA binding;GO:0003700//DNA-binding transcription factor activity;GO:0005488//binding;GO:0043565//sequence-specific DNA binding;GO:0097159//organic cyclic compound binding;GO:0140110//transcription regulator activity;GO:1901363//heterocyclic compound binding	GO:0001101//response to acid chemical;GO:0006139//nucleobase-containing compound metabolic process;GO:0006351//transcription, DNA-templated;GO:0006355//regulation of transcription, DNA-templated;GO:0006725//cellular aromatic compound metabolic process;GO:0006807//nitrogen compound metabolic process;GO:0007154//cell communication;GO:0007165//signal transduction;GO:0008150//biological_process;GO:00…	--
Unigene0097015	15.25	14.314	16.154	15.837	15.349	16.453	40.1255	36.998	43.253	326	245	335	302	278	284	690	621	759	EIL3	XP_028106972.1 ETHYLENE INSENSITIVE 3-like 3 protein isoform X1 [Camellia sinensis]	Environmental Information Processing;Environmental Information Processing	Signal transduction;Signal transduction	ko04075//Plant hormone signal transduction;ko04016//MAPK signaling pathway - plant	K14514;K14514	GO:0005575//cellular_component;GO:0005622//intracellular anatomical structure;GO:0005634//nucleus;GO:0043226//organelle;GO:0043227//membrane-bounded organelle;GO:0043229//intracellular organelle;GO:0043231//intracellular membrane-bounded organelle	GO:0003674//molecular_function;GO:0003676//nucleic acid binding;GO:0003677//DNA binding;GO:0003700//DNA-binding transcription factor activity;GO:0005488//binding;GO:0097159//organic cyclic compound binding;GO:0140110//transcription regulator activity;GO:1901363//heterocyclic compound binding	GO:0000160//phosphorelay signal transduction system;GO:0006139//nucleobase-containing compound metabolic process;GO:0006351//transcription, DNA-templated;GO:0006355//regulation of transcription, DNA-templated;GO:0006725//cellular aromatic compound metabolic process;GO:0006807//nitrogen compound metabolic process;GO:0007154//cell communication;GO:0007165//signal transduction;GO:0008150//biological…	EIL
Unigene0097016	0.588	0.367	0	3.295	1.734	1.456	2.734	2.246	3.222	2	1	0	10	5	4	7.5	6	9	--	THG22981.1 hypothetical protein TEA_008403 [Camellia sinensis var. sinensis] [Camellia sinensis]	Environmental Information Processing;Environmental Information Processing	Signal transduction;Signal transduction	ko04075//Plant hormone signal transduction;ko04016//MAPK signaling pathway - plant	K14514;K14514	-	-	-	--
Unigene0098579	0	1.867	1.156	0	0	0.463	3.301	5.236	1.366	0	4	3	0	0	1	7	11	3	--	THG15124.1 hypothetical protein TEA_005484 [Camellia sinensis var. sinensis] [Camellia sinensis]	Environmental Information Processing	Signal transduction	ko04075//Plant hormone signal transduction	K14492	-	-	-	--
Unigene0099744	0	0.199	0.164	0.891	0.75	0.394	0	0	0	0	1	1	5	4	2	0	0	0	MYC1	KAF5938489.1 hypothetical protein HYC85_022748 [Camellia sinensis]	Environmental Information Processing;Environmental Information Processing	Signal transduction;Signal transduction	ko04075//Plant hormone signal transduction;ko04016//MAPK signaling pathway - plant	K13422;K13422	-	GO:0046983//protein dimerization activity	-	bHLH
Unigene0100314	16.105	14.051	13.725	9.288	11.083	9.217	3.7845	4.665	2.904	554	387	458	285	323	256	104	126	82	DPBF3	THG10617.1 hypothetical protein TEA_024585 [Camellia sinensis var. sinensis] [Camellia sinensis]	Environmental Information Processing	Signal transduction	ko04075//Plant hormone signal transduction	K14432	-	GO:0003700//DNA-binding transcription factor activity	GO:0006355//regulation of transcription, DNA-templated	bZIP
Unigene0100927	3.03	0.841	5.205	0	0	0	0	0	0	9	2	15	0	0	0	0	0	0	SAUR50	XP_028103099.1 auxin-responsive protein SAUR50-like [Camellia sinensis]	Environmental Information Processing	Signal transduction	ko04075//Plant hormone signal transduction	K14488	-	-	GO:0009733//response to auxin	--
Unigene0100950	0	0	0	1.769	0.931	3.664	0	0	0	0	0	0	8	4	15	0	0	0	PIF3	XP_041991124.1 transcription factor PIF3-like isoform X2 [Salvia splendens]	Environmental Information Processing;Organismal Systems	Signal transduction;Environmental adaptation	ko04075//Plant hormone signal transduction;ko04712//Circadian rhythm - plant	K12126;K12126	-	GO:0046983//protein dimerization activity	-	bHLH
Unigene0101743	0.722	0.901	0	0	0	0	0	0	0	1	1	0	0	0	0	0	0	0	--	THG12228.1 hypothetical protein TEA_011846 [Camellia sinensis var. sinensis] [Camellia sinensis]	Environmental Information Processing	Signal transduction	ko04075//Plant hormone signal transduction	K14485	-	-	-	--
Unigene0104237	3.713	4.637	3.994	3.438	4.954	5.797	0.514	1.028	0	23	23	24	19	26	29	2.5	5	0	IAA17	KAF5957107.1 hypothetical protein HYC85_004332 [Camellia sinensis]	Environmental Information Processing	Signal transduction	ko04075//Plant hormone signal transduction	K14484	GO:0005575//cellular_component;GO:0005622//intracellular anatomical structure;GO:0005634//nucleus;GO:0043226//organelle;GO:0043227//membrane-bounded organelle;GO:0043229//intracellular organelle;GO:0043231//intracellular membrane-bounded organelle	GO:0003674//molecular_function;GO:0003700//DNA-binding transcription factor activity;GO:0005488//binding;GO:0005515//protein binding;GO:0042802//identical protein binding;GO:0140110//transcription regulator activity	GO:0006139//nucleobase-containing compound metabolic process;GO:0006351//transcription, DNA-templated;GO:0006355//regulation of transcription, DNA-templated;GO:0006725//cellular aromatic compound metabolic process;GO:0006807//nitrogen compound metabolic process;GO:0007154//cell communication;GO:0007165//signal transduction;GO:0008150//biological_process;GO:0008152//metabolic process;GO:0009058//b…	--
Unigene0104403	3.111	0	0	0	0	0	1.1195	1.698	0.541	7	0	0	0	0	0	2	3	1	--	XP_028117634.1 serine/threonine-protein kinase BSK1-like isoform X1 [Camellia sinensis]	Environmental Information Processing	Signal transduction	ko04075//Plant hormone signal transduction	K14500	-	-	-	--
Unigene0104526	22.29	23.565	21.962	22.373	21.169	18.937	25.3985	25.285	25.512	430	364	411	385	346	295	393.5	383	404	BSK7	XP_028088430.1 serine/threonine-protein kinase BSK7 isoform X1 [Camellia sinensis]	Environmental Information Processing	Signal transduction	ko04075//Plant hormone signal transduction	K14500	-	GO:0004672//protein kinase activity;GO:0005524//ATP binding	GO:0006468//protein phosphorylation	--
Unigene0104912	3.364	9.336	5.394	0.209	1.103	0.231	0.2275	0	0.455	18	40	28	1	5	1	1	0	2	SAUR50	XP_028094440.1 auxin-responsive protein SAUR50-like [Camellia sinensis]	Environmental Information Processing	Signal transduction	ko04075//Plant hormone signal transduction	K14488	-	-	GO:0009733//response to auxin	--
Unigene0105707	0	0	0	0	0.543	2.278	0	0	0	0	0	0	0	1	4	0	0	0	AIP1	XP_028071373.1 pathogenesis-related protein 5 [Camellia sinensis]	Environmental Information Processing;Environmental Information Processing	Signal transduction;Signal transduction	ko04075//Plant hormone signal transduction;ko04016//MAPK signaling pathway - plant	K14497;K14497	-	GO:0016791//phosphatase activity	-	--
Unigene0105812	0.423	4.221	0	0	0.997	0	0.269	0.538	0	1	8	0	0	2	0	0.5	1	0	GH3.6	XP_028079464.1 indole-3-acetic acid-amido synthetase GH3.6-like [Camellia sinensis]	Environmental Information Processing	Signal transduction	ko04075//Plant hormone signal transduction	K14487	-	-	-	--
Unigene0106041	0	1.206	0	0	0	1.793	0.3075	0.615	0	0	2	0	0	0	3	0.5	1	0	ARG7	KAF5937903.1 hypothetical protein HYC85_025409 [Camellia sinensis]	Environmental Information Processing	Signal transduction	ko04075//Plant hormone signal transduction	K14488	-	-	GO:0009733//response to auxin	--
Unigene0106894	49.248	45.719	47.655	12.692	12.249	12.852	8.5575	5.047	12.068	522	388	490	120	110	110	73.5	42	105	GID1B	XP_028058771.1 gibberellin receptor GID1B-like [Camellia sinensis]	Environmental Information Processing	Signal transduction	ko04075//Plant hormone signal transduction	K14493	GO:0005575//cellular_component;GO:0005622//intracellular anatomical structure;GO:0005634//nucleus;GO:0005737//cytoplasm;GO:0043226//organelle;GO:0043227//membrane-bounded organelle;GO:0043229//intracellular organelle;GO:0043231//intracellular membrane-bounded organelle	GO:0003674//molecular_function;GO:0003824//catalytic activity;GO:0005488//binding;GO:0008289//lipid binding;GO:0010331//gibberellin binding;GO:0016787//hydrolase activity;GO:0019840//isoprenoid binding;GO:0031406//carboxylic acid binding;GO:0036094//small molecule binding;GO:0042562//hormone binding;GO:0043167//ion binding;GO:0043168//anion binding;GO:0043177//organic acid binding	GO:0000003//reproduction;GO:0001101//response to acid chemical;GO:0003006//developmental process involved in reproduction;GO:0007154//cell communication;GO:0007165//signal transduction;GO:0007275//multicellular organism development;GO:0008150//biological_process;GO:0008152//metabolic process;GO:0009056//catabolic process;GO:0009653//anatomical structure morphogenesis;GO:0009719//response to endog…	--
Unigene0107001	191.635	178.047	182.16	113.831	110.445	112.595	104.836	84.077	125.595	2093	1557	1930	1109	1022	993	923.5	721	1126	BEH2	XP_028109155.1 BES1/BZR1 homolog protein 2-like [Camellia sinensis]	Environmental Information Processing	Signal transduction	ko04075//Plant hormone signal transduction	K14503	GO:0005575//cellular_component;GO:0005622//intracellular anatomical structure;GO:0005634//nucleus;GO:0005737//cytoplasm;GO:0043226//organelle;GO:0043227//membrane-bounded organelle;GO:0043229//intracellular organelle;GO:0043231//intracellular membrane-bounded organelle	GO:0003674//molecular_function;GO:0003676//nucleic acid binding;GO:0003677//DNA binding;GO:0003700//DNA-binding transcription factor activity;GO:0005488//binding;GO:0097159//organic cyclic compound binding;GO:0140110//transcription regulator activity;GO:1901363//heterocyclic compound binding	GO:0006139//nucleobase-containing compound metabolic process;GO:0006351//transcription, DNA-templated;GO:0006355//regulation of transcription, DNA-templated;GO:0006725//cellular aromatic compound metabolic process;GO:0006807//nitrogen compound metabolic process;GO:0007154//cell communication;GO:0007165//signal transduction;GO:0008150//biological_process;GO:0008152//metabolic process;GO:0009058//b…	--
Unigene0107094	39.227	42.234	38.772	26.681	26.63	25.64	35.9675	39.399	32.536	1457	1256	1397	884	838	769	1070.5	1149	992	AHK3	KAF5939944.1 hypothetical protein HYC85_021111 [Camellia sinensis]	Environmental Information Processing	Signal transduction	ko04075//Plant hormone signal transduction	K14489	GO:0016020//membrane	GO:0000155//phosphorelay sensor kinase activity;GO:0000156//phosphorelay response regulator activity;GO:0003677//DNA binding;GO:0003700//DNA-binding transcription factor activity;GO:0004673//protein histidine kinase activity;GO:0005524//ATP binding	GO:0000160//phosphorelay signal transduction system;GO:0006355//regulation of transcription, DNA-templated;GO:0006796//phosphate-containing compound metabolic process;GO:0006808//regulation of nitrogen utilization;GO:0006817//phosphate ion transport;GO:0007165//signal transduction;GO:0030436//asexual sporulation;GO:0042173//regulation of sporulation resulting in formation of a cellular spore	--
Unigene0107095	7.149	8.649	9.442	5.384	4.614	4.288	11.7235	13.514	9.933	64	62	82	43	35	31	84	95	73	AHK3	XP_028093739.1 histidine kinase 3 [Camellia sinensis]	Environmental Information Processing	Signal transduction	ko04075//Plant hormone signal transduction	K14489	-	GO:0000155//phosphorelay sensor kinase activity	GO:0000160//phosphorelay signal transduction system;GO:0007165//signal transduction	--
Unigene0107788	0	0	0	0.809	0	0	0	0	0	0	0	0	1	0	0	0	0	0	--	-	Environmental Information Processing	Signal transduction	ko04075//Plant hormone signal transduction	K14484	GO:0005890//sodium:potassium-exchanging ATPase complex	-	GO:0006813//potassium ion transport;GO:0006814//sodium ion transport	--
Unigene0108046	25.668	20.596	23.873	49.834	47.39	49.102	74.7285	56.434	93.023	358	230	323	620	560	553	841.5	618	1065	AIP1	KAF5954261.1 hypothetical protein HYC85_007117 [Camellia sinensis]	Environmental Information Processing;Environmental Information Processing	Signal transduction;Signal transduction	ko04075//Plant hormone signal transduction;ko04016//MAPK signaling pathway - plant	K14497;K14497	-	GO:0003674//molecular_function;GO:0003824//catalytic activity;GO:0004721//phosphoprotein phosphatase activity;GO:0004722//protein serine/threonine phosphatase activity;GO:0005488//binding;GO:0016787//hydrolase activity;GO:0016788//hydrolase activity, acting on ester bonds;GO:0016791//phosphatase activity;GO:0042578//phosphoric ester hydrolase activity;GO:0043167//ion binding;GO:0043169//cation bi…	GO:0006464//cellular protein modification process;GO:0006470//protein dephosphorylation;GO:0006793//phosphorus metabolic process;GO:0006796//phosphate-containing compound metabolic process;GO:0006807//nitrogen compound metabolic process;GO:0008150//biological_process;GO:0008152//metabolic process;GO:0009987//cellular process;GO:0016311//dephosphorylation;GO:0019538//protein metabolic process;GO:0…	--
Unigene0108110	3.471	3.612	2.981	0.486	0.853	1.433	0.721	0.737	0.705	24	20	20	3	5	8	4	4	4	BSK1-2	KAG0450589.1 hypothetical protein HPP92_026661 [Vanilla planifolia]	Environmental Information Processing	Signal transduction	ko04075//Plant hormone signal transduction	K14500	-	-	-	--
Unigene0108348	8.72	6.364	6.552	3.062	1.612	2.277	7.6135	7.292	7.935	166	97	121	52	26	35	116.5	109	124	NPR1	XP_028091845.1 regulatory protein NPR3-like [Camellia sinensis]	Environmental Information Processing	Signal transduction	ko04075//Plant hormone signal transduction	K14508	GO:0000151//ubiquitin ligase complex;GO:0005575//cellular_component;GO:0005622//intracellular anatomical structure;GO:0005634//nucleus;GO:0005737//cytoplasm;GO:0019005//SCF ubiquitin ligase complex;GO:0031461//cullin-RING ubiquitin ligase complex;GO:0032991//protein-containing complex;GO:0043226//organelle;GO:0043227//membrane-bounded organelle;GO:0043229//intracellular organelle;GO:0043231//intr…	GO:0003674//molecular_function;GO:0005488//binding;GO:0005515//protein binding;GO:0019899//enzyme binding;GO:0031406//carboxylic acid binding;GO:0031625//ubiquitin protein ligase binding;GO:0033293//monocarboxylic acid binding;GO:0036094//small molecule binding;GO:0042562//hormone binding;GO:0043167//ion binding;GO:0043168//anion binding;GO:0043177//organic acid binding;GO:0044389//ubiquitin-like…	GO:0002376//immune system process;GO:0002682//regulation of immune system process;GO:0002684//positive regulation of immune system process;GO:0006464//cellular protein modification process;GO:0006508//proteolysis;GO:0006511//ubiquitin-dependent protein catabolic process;GO:0006807//nitrogen compound metabolic process;GO:0006950//response to stress;GO:0006952//defense response;GO:0006955//immune r…	--
Unigene0108654	3.726	1.163	11.521	0.522	0	0	1.4185	0	2.837	8	2	24	1	0	0	2.5	0	5	AHK3	XP_028055276.1 probable histidine kinase 3 [Camellia sinensis]	Environmental Information Processing	Signal transduction	ko04075//Plant hormone signal transduction	K14489	GO:0005575//cellular_component;GO:0005622//intracellular anatomical structure;GO:0005737//cytoplasm;GO:0005783//endoplasmic reticulum;GO:0005789//endoplasmic reticulum membrane;GO:0005886//plasma membrane;GO:0012505//endomembrane system;GO:0016020//membrane;GO:0016021//integral component of membrane;GO:0031224//intrinsic component of membrane;GO:0031984//organelle subcompartment;GO:0042175//nucle…	GO:0000155//phosphorelay sensor kinase activity;GO:0000156//phosphorelay response regulator activity;GO:0003674//molecular_function;GO:0003824//catalytic activity;GO:0004672//protein kinase activity;GO:0004673//protein histidine kinase activity;GO:0004888//transmembrane signaling receptor activity;GO:0005488//binding;GO:0005515//protein binding;GO:0005524//ATP binding;GO:0009884//cytokinin recept…	GO:0000160//phosphorelay signal transduction system;GO:0001101//response to acid chemical;GO:0006139//nucleobase-containing compound metabolic process;GO:0006464//cellular protein modification process;GO:0006468//protein phosphorylation;GO:0006725//cellular aromatic compound metabolic process;GO:0006793//phosphorus metabolic process;GO:0006796//phosphate-containing compound metabolic process;GO:0…	--
Unigene0109071	4.648	3.11	8.557	0.931	2.155	3.906	0	0	0	28	15	50	5	11	19	0	0	0	IAA14	THG18393.1 hypothetical protein TEA_012706 [Camellia sinensis var. sinensis] [Camellia sinensis]	Environmental Information Processing	Signal transduction	ko04075//Plant hormone signal transduction	K14484	-	GO:0051539//4 iron, 4 sulfur cluster binding	GO:0046500//S-adenosylmethionine metabolic process	--
Unigene0109842	46.614	52.453	45.91	22.506	25.148	21.433	9.181	8.523	9.839	606	546	579	261	277	225	96	87	105	PYL8	XP_028095742.1 abscisic acid receptor PYL8-like [Camellia sinensis]	Environmental Information Processing;Environmental Information Processing	Signal transduction;Signal transduction	ko04075//Plant hormone signal transduction;ko04016//MAPK signaling pathway - plant	K14496;K14496	-	-	-	--
Unigene0110222	2.836	2.125	4.97	0	0	0	0	0	0	10	6	17	0	0	0	0	0	0	SAUR32	XP_028076353.1 auxin-responsive protein SAUR15-like [Camellia sinensis]	Environmental Information Processing	Signal transduction	ko04075//Plant hormone signal transduction	K14488	-	-	GO:0009733//response to auxin	--
Unigene0110254	53.894	48.943	53.148	56.441	55.748	60.207	47.4615	47.816	47.107	623	453	596	582	546	562	440.5	434	447	DPBF3	XP_028089879.1 ABSCISIC ACID-INSENSITIVE 5-like protein 2 [Camellia sinensis]	Environmental Information Processing	Signal transduction	ko04075//Plant hormone signal transduction	K14432	-	GO:0003700//DNA-binding transcription factor activity	GO:0006355//regulation of transcription, DNA-templated	bZIP
Unigene0110258	6.301	5.903	5.641	20.449	22.215	26.081	0.6335	1.267	0	76	57	66	220	227	254	6	12	0	DPBF3	XP_028120603.1 ABSCISIC ACID-INSENSITIVE 5-like protein 2 isoform X2 [Camellia sinensis]	Environmental Information Processing	Signal transduction	ko04075//Plant hormone signal transduction	K14432	-	GO:0003700//DNA-binding transcription factor activity	GO:0006355//regulation of transcription, DNA-templated	bZIP
Unigene0110334	0	0	0	0	3.547	2.171	0	0	0	0	0	0	0	12	7	0	0	0	AHP6	XP_028067929.1 pseudo histidine-containing phosphotransfer protein 6 [Camellia sinensis]	Environmental Information Processing	Signal transduction	ko04075//Plant hormone signal transduction	K14490	-	-	GO:0000160//phosphorelay signal transduction system	--
Note: An absolute log2(Fold Change) ≥ 1 and an FDR < 0.05

## Sheet: Table S2
Table S2. S1 vs S4 Differential Expression Analysis.
Index	YC-8-1_count	YC-8-2_count	YC-8-3_count	YC-9-1_count	YC-9-2_count	YC-9-3_count	baseMean	S1	S4	log2FoldChange	pvalue	padj	regulated
Unigene0003690	1194	1037	1187	2863	2670	2327	2107.55	866.945	3348.16	1.95392	0	0	up
Unigene0012750	930	707	838	3976	3901	3516	2744.02	624.495	4863.55	2.96134	0	0	up
Unigene0027897	371	285	335	1351	1240	1119	915.627	250.176	1581.08	2.66124	0	0	up
Unigene0037132	384	305	361	1600	1442	1408	1082.34	265.347	1899.32	2.84116	0	0	up
Unigene0039803	70	50	69	1290	1361	1167	839.157	47.4694	1630.84	5.09657	0	0	up
Unigene0083342	173	166	164	1139	1062	908	726.055	128.386	1323.73	3.3794	0	0	up
Unigene0043007	9525	7661	9048	2594	2405	2233	4858.91	6632.76	3085.05	-1.10352	5.66856e-301	2.21884e-299	down
Unigene0057643	2890	2192	2556	284	274	271	1141.08	1927.59	354.575	-2.44524	3.44616e-271	1.18031e-269	down
Unigene0045581	324	293	310	1227	1249	1050	869.919	235.803	1504.03	2.68082	4.94083e-271	1.50421e-269	up
Unigene0064693	3331	2566	3187	532	516	428	1459.97	2291.33	628.616	-1.86442	3.18651e-249	8.73105e-248	down
Unigene0078444	5921	4595	5485	1522	1376	1197	2891.34	4039.81	1742.87	-1.21072	6.11646e-216	1.52356e-214	down
Unigene0040214	352	248	296	979	986	911	727.385	225.45	1229.32	2.44396	2.46274e-213	5.62326e-212	up
Unigene0047579	145	118	144	724	689	668	496.093	102.884	889.302	3.1131	5.99519e-211	1.2636e-209	up
Unigene0019503	2370	1875	2318	377	364	343	1060.07	1657.07	463.077	-1.8404	7.10531e-182	1.39061e-180	down
Unigene0052243	695	533	732	1400	1263	1262	1084.87	493.457	1676.29	1.76222	1.73267e-181	3.16501e-180	up
Unigene0013326	1638	1360	1575	176	135	118	669.834	1157.86	181.805	-2.6629	9.62323e-178	1.64798e-176	down
Unigene0029064	2415	2012	2351	390	320	354	1085.28	1716.09	454.479	-1.91697	9.20346e-176	1.48338e-174	down
Unigene0034614	1390	1129	1165	80	92	63	516.99	933.919	100.061	-3.21902	1.56289e-152	2.37907e-151	down
Unigene0036631	3494	2678	3317	863	823	740	1714	2393.19	1034.82	-1.2096	7.36251e-146	1.06175e-144	down
Unigene0005782	2075	1763	2124	2680	2709	2295	2393.67	1509.64	3277.69	1.12041	1.79339e-135	2.45695e-134	up
Unigene0057857	1314	1036	1286	161	163	118	552.857	917.869	187.846	-2.2846	2.72824e-128	3.55971e-127	down
Unigene0009955	74	77	78	504	384	439	312.377	58.5855	566.168	3.28676	2.13128e-125	2.65441e-124	up
Unigene0081086	121	66	115	465	405	409	310.411	74.9454	545.877	2.84843	5.41952e-114	6.4563e-113	up
Unigene0008051	148	100	147	510	428	438	342.913	98.9296	586.896	2.56188	1.31415e-113	1.50033e-112	up
Unigene0090161	1020	746	915	92	90	74	392.107	675.186	109.029	-2.6294	8.36033e-111	8.69006e-110	down
Unigene0007023	63	69	103	777	728	671	494.007	59.6854	928.329	3.96353	8.5632e-111	8.69006e-110	up
Unigene0026093	905	689	778	86	68	59	344.669	599.014	90.3252	-2.72252	4.81073e-98	4.70764e-97	down
Unigene0000526	510	417	579	898	859	770	728.877	379.855	1077.9	1.50459	1.62038e-92	1.53098e-91	up
Unigene0064694	639	543	603	30	30	24	244.216	452.661	35.7716	-3.6577	6.56879e-87	5.99949e-86	down
Unigene0057644	724	471	664	44	46	29	257.885	465.311	50.4591	-3.20052	5.05731e-83	4.47001e-82	down
Unigene0108046	358	230	323	620	560	553	483.935	227.942	739.927	1.69203	3.70681e-81	3.17396e-80	up
Unigene0016961	1160	857	1111	182	172	190	510.274	787.32	233.228	-1.76087	7.19081e-81	5.97055e-80	down
Unigene0040328	1169	808	943	158	125	143	458.207	734.469	181.946	-2.01528	8.98467e-81	7.24059e-80	down
Unigene0021420	1790	1325	1756	413	360	383	859.865	1225.66	494.066	-1.31347	1.49562e-80	1.17085e-79	down
Unigene0088902	3190	2411	2655	829	782	679	1530.46	2085.23	975.682	-1.09451	8.24428e-80	6.27481e-79	down
Unigene0008517	873	716	877	131	129	123	393.618	623.49	163.747	-1.9303	7.2124e-75	5.34107e-74	down
Unigene0022586	732	534	725	111	93	79	310.339	500.543	120.135	-2.05529	4.49614e-64	3.24195e-63	down
Unigene0090230	701	521	661	94	84	85	293.274	474.217	112.331	-2.07982	1.26212e-63	8.86721e-63	down
Unigene0038101	86	33	62	514	522	478	345.762	44.3885	647.136	3.85001	4.88315e-62	3.34496e-61	up
Unigene0089192	100	90	123	356	282	251	228.227	79.2068	377.246	2.25675	1.8912e-59	1.26388e-58	up
Unigene0110258	76	57	66	220	227	254	175.761	50.2072	301.315	2.58224	9.71632e-56	6.33874e-55	up
Unigene0042836	24	16	31	182	180	134	114.252	17.6971	210.806	3.56262	2.52045e-54	1.60605e-53	up
Unigene0021422	1263	1011	1134	309	292	269	616.756	862.274	371.239	-1.21481	1.56726e-52	9.54288e-52	down
Unigene0071885	1461	1204	1461	395	401	378	772.856	1043.54	502.172	-1.0564	4.29527e-50	2.45189e-49	down
Unigene0053447	118	70	126	269	297	241	211.361	78.09	344.633	2.12985	1.40651e-49	7.86499e-49	up
Unigene0029341	1258	992	1313	357	307	301	654.918	898.429	411.407	-1.12662	2.32971e-48	1.27668e-47	down
Unigene0031264	1402	1144	1239	393	363	331	711.166	958.891	463.44	-1.04688	1.72562e-43	9.27097e-43	down
Unigene0021136	640	463	551	126	118	108	283.364	416.585	150.143	-1.47282	8.45552e-36	4.37135e-35	down
Unigene0012582	287	241	383	25	29	28	132.29	229.369	35.2122	-2.71113	1.53243e-35	7.63427e-35	down
Unigene0062344	137	83	101	258	206	201	181.608	80.3099	282.907	1.81176	8.64674e-35	4.23073e-34	up
Unigene0019971	88	92	97	215	210	179	164.136	70.8164	257.456	1.87348	1.99694e-34	9.59934e-34	up
Unigene0087164	278	167	247	9	5	11	91.7036	172.633	10.7746	-4.01854	1.33033e-33	6.28466e-33	down
Unigene0076155	421	338	417	61	72	78	193.999	297.082	90.9153	-1.71711	1.66417e-30	7.59971e-30	down
Unigene0012581	101	100	131	234	221	171	175.158	84.3336	265.983	1.66406	3.38912e-28	1.5186e-27	up
Unigene0024971	195	137	155	319	220	271	233.976	122.624	345.327	1.49285	3.43625e-28	1.5186e-27	up
Unigene0028642	21	5	17	105	64	96	61.7901	10.3748	113.205	3.40224	4.13926e-26	1.77212e-25	up
Unigene0106894	522	388	490	120	110	110	248.938	352.606	145.271	-1.28151	7.39399e-26	3.06963e-25	down
Unigene0054029	1169	988	1251	322	262	196	595.927	861.991	329.863	-1.3824	2.99536e-23	1.18946e-22	down
Unigene0043761	3	9	4	62	62	67	43.1424	4.32677	81.958	4.32534	4.82774e-23	1.83722e-22	up
Unigene0089193	24	19	40	89	104	79	68.4436	20.7504	116.137	2.47604	1.85714e-21	6.97065e-21	up
Unigene0052855	116	80	121	183	150	163	145.583	79.4104	211.756	1.40929	1.90066e-19	7.03758e-19	up
Unigene0075411	133	82	110	7	9	5	45.0909	81.2566	8.92511	-3.18514	2.35212e-16	8.26257e-16	down
Unigene0057642	158	97	115	9	18	6	53.3358	92.645	14.0265	-2.72161	8.45103e-16	2.93112e-15	down
Unigene0031801	15	3	5	51	51	36	32.0614	5.52618	58.5966	3.35719	2.02316e-15	6.92932e-15	up
Unigene0009037	107	96	108	15	9	9	46.4656	78.9957	13.9355	-2.48971	1.16182e-13	3.74515e-13	down
Unigene0031518	111	65	84	2	6	6	35.5226	64.9194	6.12591	-3.43945	1.24041e-13	3.952e-13	down
Unigene0090228	253	133	188	23	11	6	79.5986	142.626	16.5707	-3.08712	2.33313e-13	7.26453e-13	down
Unigene0075687	99	72	112	10	16	7	42.5029	70.9775	14.0282	-2.33735	1.65166e-11	4.97313e-11	down
Unigene0062343	120	76	135	16	22	10	51.4232	82.4944	20.3519	-2.01735	6.73509e-11	1.98432e-10	down
Unigene0029005	148	99	140	20	25	29	64.4686	96.9518	31.9854	-1.6146	3.05304e-10	8.89929e-10	down
Unigene0024391	60	65	52	113	86	76	81.0581	45.5681	116.548	1.37183	4.20717e-10	1.2008e-09	up
Unigene0036905	65	49	64	0	0	0	22.4137	44.8274	0	-7.57097	4.93774e-10	1.39479e-09	down
Unigene0040813	211	181	187	54	53	48	106.623	147.069	66.1765	-1.1498	8.46107e-10	2.36565e-09	down
Unigene0076744	64	24	54	79	61	88	66.3498	34.7535	97.9461	1.47315	1.65605e-08	4.40541e-08	up
Unigene0011821	60	88	91	14	9	12	38.3508	61.7773	14.9244	-2.04176	2.59453e-08	6.83558e-08	down
Unigene0017848	1	0	1	29	29	19	16.5549	0.468845	32.641	6.02375	3.37114e-08	8.71407e-08	up
Unigene0008541	38	28	41	0	0	0	13.4373	26.8746	0	-6.83372	4.21261e-08	1.07874e-07	down
Unigene0025075	75	58	56	73	83	108	81.0435	47.8763	114.211	1.25055	4.51071e-08	1.14438e-07	up
Unigene0083790	210	131	139	45	48	35	87.4548	120.431	54.4789	-1.14443	1.57899e-07	3.93313e-07	down
Unigene0004055	195	178	166	62	40	57	102.705	137.474	67.935	-1.01412	4.42808e-07	1.0833e-06	down
Unigene0056389	0	0	0	4	12	15	6.81815	0	13.6363	6.59537	1.83495e-06	4.41031e-06	up
Unigene0002435	38	44	32	5	3	3	17.0624	29.4796	4.64516	-2.64602	3.5676e-06	8.42693e-06	down
Unigene0100950	0	0	0	8	4	15	5.89868	0	11.7974	6.3884	6.75914e-06	1.57269e-05	up
Unigene0003773	51	20	34	46	53	48	44.3997	25.7874	63.0121	1.26906	1.59384e-05	3.60918e-05	up
Unigene0005956	33	41	40	5	2	8	17.9434	29.3618	6.52498	-2.18268	2.9804e-05	6.63927e-05	down
Unigene0108348	166	97	121	52	26	35	71.8777	95.9158	47.8396	-1.00166	3.87644e-05	8.56567e-05	down
Unigene0084200	1	8	4	19	16	13	11.9642	3.57126	20.3572	2.58957	4.06478e-05	8.91001e-05	up
Unigene0030652	114	100	101	30	30	32	59.7863	80.109	39.4636	-1.02252	4.1026e-05	8.92153e-05	down
Unigene0056884	30	30	35	50	35	44	39.6251	24.1995	55.0507	1.19222	5.74756e-05	0.000124003	up
Unigene0104912	18	40	28	1	5	1	12.8733	22.7513	2.99526	-2.915	6.51877e-05	0.000139542	down
Unigene0030027	14	4	8	26	23	11	15.7558	6.31511	25.1965	1.97378	0.000102196	0.000212134	up
Unigene0072983	27	17	26	0	1	3	9.64681	17.4815	1.81212	-3.34425	0.000142107	0.000292761	down
Unigene0076908	29	27	40	33	48	40	38.1584	24.2771	52.0397	1.0971	0.000367228	0.000739856	up
Unigene0028841	6	12	1	25	26	27	19.3273	5.18678	33.4678	2.72558	0.000442648	0.000878882	up
Unigene0092042	37	31	36	10	7	2	17.1056	26.3392	7.87201	-1.71281	0.000530637	0.001046	down
Unigene0083343	0	0	0	10	1	6	3.57606	0	7.15211	5.67706	0.000638694	0.00124115	up
Unigene0110222	10	6	17	0	0	0	4.07761	8.15521	0	-5.11621	0.000770988	0.00147728	down
Unigene0070038	42	24	39	4	12	5	17.5701	26.1188	9.02138	-1.54511	0.00148203	0.00280053	down
Unigene0033922	3	3	1	7	4	17	7.07238	1.81997	12.3248	2.77454	0.00180134	0.00333492	up
Unigene0024930	6	7	14	0	0	0	3.40882	6.81763	0	-4.85344	0.00269276	0.00491878	down
Unigene0014071	11	7	18	13	27	16	16.4971	8.92187	24.0724	1.41554	0.00326138	0.00587907	up
Unigene0073336	34	32	46	11	9	8	20.1211	28.3504	11.8918	-1.24811	0.0034588	0.00615397	down
Unigene0100927	9	2	15	0	0	0	3.12758	6.25516	0	-4.73711	0.00564237	0.00984719	down
Unigene0004151	9	5	10	0	0	0	2.97431	5.94862	0	-4.6598	0.00595537	0.0103277	down
Unigene0097016	2	1	0	10	5	4	4.34761	0.755514	7.9397	3.40011	0.00611057	0.0105038	up
Unigene0005954	15	3	8	17	18	9	12.4108	6.24615	18.5754	1.54318	0.0061336	0.0105038	up
Unigene0007704	0	1	1	5	4	8	3.95903	0.537796	7.38027	3.83869	0.00627709	0.0106827	up
Unigene0108654	8	2	24	1	0	0	4.29089	8.18622	0.395552	-4.16457	0.00740131	0.0124415	down
Unigene0047580	37	11	34	6	9	3	13.7549	19.9031	7.60657	-1.39337	0.0137643	0.022857	down
Unigene0038950	4	6	5	15	7	7	8.02971	3.9022	12.1572	1.67037	0.0175122	0.0289056	up
Unigene0034612	24	15	19	2	3	7	9.91194	14.5194	5.30447	-1.48677	0.023121	0.0372656	down
Unigene0087681	29	14	39	5	7	9	14.6452	20.1657	9.12468	-1.16947	0.0256467	0.0406196	down
Unigene0051643	39	33	45	1	10	0	17.1122	29.5525	4.67198	-2.65876	0.0265173	0.0417571	down
Unigene0075927	14	1	5	0	0	0	2.35086	4.70172	0	-4.32659	0.0288014	0.0450948	down
Unigene0043992	0	0	0	5	2	2	1.87801	0	3.75603	4.74893	0.0300553	0.0467906	up
Note: An absolute log2(Fold Change) ≥ 1 and an FDR < 0.05

## Sheet: Table S3
Table S3. S4 vs S7 Differential Expression Analysis.
Index	YC-9-1_count	YC-9-2_count	YC-9-3_count	YC-11-1_count	YC-11-2_count	YC-11-3_count	baseMean	S4	S7	log2FoldChange	pvalue	padj	regulated
Unigene0037132	1600	1442	1408	24	19	29	787.638	1551.82	23.4571	-6.05154	7.25633e-180	1.87939e-177	down
Unigene0057856	1513	1380	1324	94	116	72	780.864	1470.39	91.3345	-4.00719	1.18382e-132	1.53304e-130	down
Unigene0012750	3976	3901	3516	144	92	196	2057.77	3974.51	141.027	-4.81837	3.03802e-125	2.62283e-123	down
Unigene0027897	1351	1240	1119	131	148	114	709.592	1291.72	127.462	-3.3405	1.60633e-119	1.0401e-117	down
Unigene0062344	258	206	201	2861	2410	3312	1512.71	231.031	2794.4	3.59547	3.75742e-116	1.94635e-114	up
Unigene0038101	514	522	478	2390	2387	2393	1429.22	528.926	2329.52	2.1397	7.29202e-83	3.14772e-81	up
Unigene0078444	1522	1376	1197	4484	4354	4615	2898.1	1423.73	4372.47	1.61846	8.43797e-59	3.12205e-57	up
Unigene0064693	532	516	428	83	82	84	297.263	513.615	80.9111	-2.66694	6.39833e-51	2.07146e-49	down
Unigene0021136	126	118	108	743	659	827	423.976	122.677	725.274	2.56369	4.28509e-50	1.23315e-48	up
Unigene0008051	510	428	438	72	66	78	274.837	479.419	70.2545	-2.77166	3.2363e-49	8.38202e-48	down
Unigene0085926	116	110	119	828	1012	645	462.911	120.838	804.983	2.7383	1.02082e-44	2.40356e-43	up
Unigene0089192	356	282	251	25	20	30	166.222	308.012	24.4317	-3.65971	1.42909e-43	3.08445e-42	down
Unigene0018956	290	245	251	998	974	1021	623.311	273.919	972.703	1.82837	3.79882e-43	7.56842e-42	up
Unigene0079687	261	236	231	6	6	5	129.713	253.913	5.51248	-5.52361	3.82446e-41	7.07526e-40	down
Unigene0081086	465	405	409	40	59	22	242.522	445.967	39.0764	-3.50923	1.23355e-40	2.12992e-39	down
Unigene0021422	309	292	269	1602	1225	1979	934.831	303.343	1566.32	2.36839	6.292e-38	1.01852e-36	up
Unigene0054029	322	262	196	4	9	0	136.723	269.276	4.16948	-5.9992	2.79456e-36	4.25759e-35	down
Unigene0009955	504	384	439	80	67	93	270.272	462.401	78.1426	-2.5663	3.95054e-36	5.68439e-35	down
Unigene0087600	1157	1180	978	346	395	297	745.917	1155.23	336.603	-1.77867	4.47375e-36	6.09842e-35	down
Unigene0019971	215	210	179	739	683	795	465.692	210.371	721.012	1.77681	2.62974e-31	3.40551e-30	up
Unigene0020566	480	456	420	1582	1357	1807	1008.86	472.869	1544.86	1.70802	3.9372e-31	4.85588e-30	up
Unigene0076908	33	48	40	298	296	299	166.364	42.5836	290.144	2.77503	2.26585e-30	2.66752e-29	up
Unigene0042836	182	180	134	8	7	10	90.1858	172.226	8.14595	-4.40634	4.72364e-30	5.31923e-29	down
Unigene0016575	542	524	424	1366	1343	1390	925.075	518.107	1332.04	1.36175	1.5268e-29	1.64767e-28	up
Unigene0013326	176	135	118	590	534	645	361.932	148.414	575.45	1.95212	2.71969e-28	2.8176e-27	up
Unigene0003690	2863	2670	2327	7866	6612	9121	5209.41	2735.43	7683.4	1.4899	1.16438e-27	1.1599e-26	up
Unigene0071886	123	111	125	641	808	474	374.151	125.699	622.603	2.31034	2.04103e-27	1.95788e-26	up
Unigene0060946	448	404	370	90	115	66	256.57	425.408	87.7325	-2.27639	2.16217e-27	2.00001e-26	down
Unigene0020201	61	55	39	299	337	261	172.272	53.6084	290.936	2.43602	6.1971e-26	5.53465e-25	up
Unigene0013789	87	69	59	340	373	306	202.521	74.4154	330.627	2.14813	2.05763e-25	1.77642e-24	up
Unigene0017883	602	615	498	1500	1412	1589	1030.41	597.326	1463.49	1.29265	1.64701e-24	1.37605e-23	up
Unigene0039803	1290	1361	1167	0	0	1	666.67	1333	0.335578	-11.8986	1.10742e-23	8.96314e-23	down
Unigene0083342	1139	1062	908	439	391	487	754.973	1081.44	428.505	-1.33619	8.92428e-22	7.00421e-21	down
Unigene0057643	284	274	271	1	2	0	145.373	289.785	0.961716	-8.21671	1.28503e-21	9.7889e-21	down
Unigene0052855	183	150	163	565	497	633	362.277	172.98	551.574	1.67316	2.15511e-21	1.59478e-20	up
Unigene0037068	365	308	252	853	794	912	576.288	320.412	832.164	1.3752	1.4927e-20	1.07392e-19	up
Unigene0047579	724	689	668	20	34	6	373.026	726.74	19.3121	-5.23126	1.72178e-20	1.20525e-19	down
Unigene0045581	1227	1249	1050	578	622	535	896.136	1229.14	563.129	-1.12595	3.84806e-20	2.62276e-19	down
Unigene0036631	863	823	740	262	338	185	549.8	845.556	254.045	-1.7341	1.28466e-19	8.53143e-19	down
Unigene0000526	898	859	770	407	441	373	638.51	880.767	396.253	-1.1521	2.95185e-19	1.91132e-18	down
Unigene0008103	202	182	185	534	502	565	359.599	198.642	520.557	1.39054	1.79068e-18	1.13119e-17	up
Unigene0094845	579	553	560	228	262	193	406.556	591.663	221.45	-1.41677	3.42796e-18	2.11391e-17	down
Unigene0016961	182	172	190	570	502	638	373.54	190.632	556.447	1.54713	3.8812e-18	2.33775e-17	up
Unigene0016303	703	613	542	256	300	211	447.079	645.547	248.611	-1.37646	1.60736e-17	9.25125e-17	down
Unigene0022586	111	93	79	8	7	10	53.124	98.1021	8.14595	-3.59436	3.9121e-17	2.20268e-16	down
Unigene0067922	933	817	859	375	319	431	638.561	910.893	366.23	-1.31484	5.83714e-17	3.21664e-16	down
Unigene0038951	405	355	325	141	129	153	257.485	377.385	137.585	-1.45672	1.63557e-16	8.82524e-16	down
Unigene0070761	135	113	129	0	0	0	65.8751	131.75	0	-9.52121	5.04563e-15	2.61363e-14	down
Unigene0024391	113	86	76	9	5	13	51.9825	95.1411	8.82394	-3.43726	6.32734e-15	3.2133e-14	down
Unigene0037457	155	129	132	380	363	396	257.582	144.903	370.262	1.35328	9.07969e-15	4.52239e-14	up
Unigene0040327	2	8	1	88	81	96	45.0151	3.83224	86.1979	4.49051	1.45933e-14	7.13146e-14	up
Unigene0024457	225	213	213	570	502	639	392.143	227.504	556.783	1.29193	1.79298e-14	8.44332e-14	up
Unigene0040328	158	125	143	22	34	10	84.9546	148.622	21.2874	-2.79952	3.39738e-14	1.57129e-13	down
Unigene0090230	94	84	85	12	13	12	51.8998	91.781	12.0187	-2.9328	4.30781e-14	1.95741e-13	down
Unigene0097015	302	278	284	690	621	759	487.644	301.867	673.421	1.15819	6.27273e-14	2.8011e-13	up
Unigene0090161	92	90	74	0	0	0	44.5424	89.0848	0	-8.95741	3.43622e-13	1.50844e-12	down
Unigene0057857	161	163	118	0	0	1	76.9055	153.476	0.335578	-8.78071	4.40453e-13	1.88125e-12	down
Unigene0109842	261	277	225	96	87	105	179.875	266.064	93.6856	-1.50651	4.43074e-13	1.88125e-12	down
Unigene0100314	285	323	256	104	126	82	201.371	301.66	101.081	-1.57623	5.07961e-13	2.12196e-12	down
Unigene0060955	38	27	19	142	161	123	83.4958	28.8337	138.158	2.2518	7.43936e-13	3.0584e-12	up
Unigene0013973	288	229	282	88	111	66	182.604	279.398	85.809	-1.70148	9.47616e-13	3.83488e-12	down
Unigene0033132	8	5	14	90	91	89	48.6635	9.61907	87.708	3.2072	1.14277e-12	4.55351e-12	up
Unigene0076381	2	4	2	76	106	46	38.2452	2.80387	73.6866	4.72282	1.996e-12	7.83277e-12	up
Unigene0009854	619	554	554	287	333	241	440.825	602.514	279.136	-1.10936	2.13867e-12	8.26741e-12	down
Unigene0026093	86	68	59	0	0	0	36.8721	73.7443	0	-8.6856	2.72111e-12	1.0214e-11	down
Unigene0029005	20	25	29	142	108	177	82.6761	26.1718	139.18	2.41876	3.66496e-12	1.35604e-11	up
Unigene0043761	62	62	67	0	0	0	33.5006	67.0013	0	-8.54502	7.80253e-12	2.84627e-11	down
Unigene0054032	58	58	66	5	7	3	34.3926	63.9377	4.84746	-3.71519	9.57297e-12	3.39644e-11	down
Unigene0030363	1	0	0	116	161	71	56.3993	0.31932	112.479	8.2279	3.43626e-11	1.18666e-10	up
Unigene0048256	4	0	0	182	97	266	89.7173	1.27728	178.157	7.04818	3.49924e-10	1.19251e-09	up
Unigene0000603	60	44	39	2	4	0	25.6712	49.419	1.92343	-4.67043	7.62649e-10	2.53239e-09	down
Unigene0003773	46	53	48	206	289	123	125.617	51.5255	199.708	1.95718	1.51507e-09	4.96712e-09	up
Unigene0110258	220	227	254	6	12	0	126.07	246.37	5.77029	-5.41136	4.66685e-09	1.51089e-08	down
Unigene0041627	73	91	51	206	193	218	137.635	74.6536	200.616	1.42446	1.6931e-08	5.34773e-08	up
Unigene0003772	45	32	47	1	2	0	22.2003	43.4388	0.961716	-5.48034	1.97847e-08	6.17379e-08	down
Unigene0053447	269	297	241	124	152	95	200.94	281.719	120.161	-1.22814	2.13854e-08	6.59383e-08	down
Unigene0012581	234	221	171	52	86	19	133.927	217.277	50.5781	-2.1012	3.24424e-08	9.88539e-08	down
Unigene0011822	185	172	141	65	83	47	118.071	173.022	63.1207	-1.454	4.05864e-08	1.22231e-07	down
Unigene0028841	25	26	27	94	100	88	59.4521	27.3624	91.5419	1.74651	1.29369e-07	3.76477e-07	up
Unigene0004055	62	40	57	8	2	13	31.5055	55.4714	7.5396	-2.88505	4.87534e-07	1.3876e-06	down
Unigene0064694	30	30	24	0	0	1	14.7825	29.2294	0.335578	-6.38789	1.32378e-06	3.68577e-06	down
Unigene0057644	44	46	29	4	8	0	22.5354	41.224	3.84686	-3.41261	1.33769e-06	3.68577e-06	down
Unigene0108348	52	26	35	116	109	124	76.2522	39.0156	113.489	1.53622	1.35382e-06	3.69093e-06	up
Unigene0072984	27	24	20	84	67	101	53.3689	24.6447	82.0932	1.73336	2.21676e-06	5.98063e-06	up
Unigene0062698	33	38	30	5	5	5	20.0746	35.2758	4.87338	-2.8556	2.82155e-06	7.53383e-06	down
Unigene0017848	29	29	19	1	2	0	13.8126	26.6635	0.961716	-4.7795	4.2582e-06	1.11401e-05	down
Unigene0062343	16	22	10	0	0	0	8.31947	16.6389	0	-6.53755	6.42035e-06	1.66287e-05	down
Unigene0040813	54	53	48	122	107	138	86.7603	54.0801	119.441	1.14331	3.808e-05	9.76506e-05	up
Unigene0104237	19	26	29	2	5	0	14.2252	26.2043	2.24605	-3.53143	4.51311e-05	0.000114597	down
Unigene0033605	80	72	53	148	132	164	107.711	70.962	144.46	1.02248	6.97278e-05	0.000175335	up
Unigene0109071	5	11	19	0	0	0	6.33343	12.6669	0	-6.13761	9.35434e-05	0.000232959	down
Unigene0075687	10	16	7	0	0	0	5.73759	11.4752	0	-6.00101	0.000112169	0.000276682	down
Unigene0031801	51	51	36	14	19	8	30.5581	47.871	13.2451	-1.85182	0.000120057	0.000293346	down
Unigene0043074	54	40	41	16	20	11	31.0305	46.8536	15.2074	-1.6223	0.000362352	0.000853175	down
Unigene0090228	23	11	6	0	1	0	6.90542	13.4882	0.322617	-5.27739	0.000444861	0.00103801	down
Unigene0055783	38	37	21	79	80	78	55.0482	33.1099	76.9865	1.2124	0.000449947	0.0010405	up
Unigene0100950	8	4	15	0	0	0	4.8231	9.64619	0	-5.74606	0.000510403	0.00116986	down
Unigene0107095	43	35	31	84	95	73	59.7613	37.7924	81.7303	1.11087	0.000545132	0.0012385	up
Unigene0017307	8	6	0	29	34	24	16.4332	4.66554	28.2008	2.56734	0.000650393	0.00145188	up
Unigene0087164	9	5	11	0	0	0	4.40076	8.80153	0	-5.61593	0.00065587	0.00145188	down
Unigene0076744	79	61	88	34	47	20	56.3354	80.0359	32.6349	-1.2909	0.000946711	0.00206049	down
Unigene0029006	0	0	0	9	14	4	4.35364	0	8.70729	5.49895	0.00100317	0.00216517	up
Unigene0077932	8	19	14	1	0	2	7.76617	14.5447	0.987638	-3.89059	0.00109587	0.00234571	down
Unigene0006199	9	11	13	38	29	46	24.2446	11.6704	36.8188	1.66524	0.00157336	0.00326	up
Unigene0014071	13	27	16	4	5	2	11.632	19.7139	3.55017	-2.46696	0.00212239	0.00429452	down
Unigene0007422	0	0	0	8	2	14	3.93759	0	7.87518	5.35153	0.00250047	0.00502032	up
Unigene0030652	30	30	32	10	6	15	21.1976	32.2611	10.1342	-1.67262	0.003063	0.00610244	down
Unigene0017736	0	0	0	8	16	1	4.01465	0	8.0293	5.3823	0.00314355	0.00621511	up
Unigene0028978	96	59	84	40	56	23	60.8445	83.2449	38.4441	-1.11284	0.00391265	0.0076771	down
Unigene0090229	5	12	17	1	0	2	6.62421	12.2608	0.987638	-3.64032	0.00397437	0.00773957	down
Unigene0041625	4	2	1	16	21	10	8.77717	2.35989	15.1944	2.66246	0.00439656	0.00849784	up
Unigene0020319	45	40	31	16	22	10	27.8536	40.1902	15.5171	-1.37217	0.00460336	0.00883162	down
Unigene0069991	16	22	18	5	7	3	12.259	19.6706	4.84746	-2.0157	0.00569371	0.0108432	down
Unigene0000974	1	2	2	14	23	4	7.48707	1.78089	13.1932	2.90737	0.00816596	0.015107	up
Unigene0055307	11	2	13	32	21	43	20.2374	9.14258	31.3322	1.78094	0.00831093	0.0152662	up
Unigene0083343	10	1	6	0	0	0	2.90938	5.81875	0	-5.02313	0.00925281	0.0167586	down
Unigene0110334	0	12	7	0	0	0	3.43733	6.87465	0	-5.25774	0.0106998	0.0192448	down
Unigene0009037	15	9	9	2	1	3	6.66459	11.3669	1.96231	-2.54234	0.01266	0.0226134	down
Unigene0037458	8	8	9	25	23	27	16.5863	8.77979	24.3928	1.47857	0.0127825	0.0226757	up
Unigene0031518	2	6	6	0	0	0	2.51168	5.02335	0	-4.80402	0.0133481	0.0235181	down
Unigene0098579	0	0	1	7	11	3	3.57492	0.378954	6.77089	4.17451	0.0143486	0.0250906	up
Unigene0056884	50	35	44	23	23	23	33.6858	44.954	22.4176	-1.00386	0.0157027	0.0269337	down
Unigene0070939	3	0	3	13	20	6	7.33745	2.09482	12.5801	2.58988	0.0169067	0.0288081	up
Unigene0006193	15	11	15	33	29	37	23.2802	14.3442	32.2162	1.16913	0.0202826	0.0343346	up
Unigene0057642	9	18	6	2	4	0	6.702	11.4806	1.92343	-2.56943	0.0221509	0.0369057	down
Unigene0011821	14	9	12	29	35	23	20.1861	12.1844	28.1879	1.21052	0.0259713	0.0425732	up
Unigene0001432	9	2	4	18	11	24	11.1963	5.09335	17.2993	1.74952	0.0299697	0.0488186	up
Note: An absolute log2(Fold Change) ≥ 1 and an FDR < 0.05

## Sheet: Table S4
Table S4. S1 vs S7 Differential Expression Analysis.
Index	YC-8-1_count	YC-8-2_count	YC-8-3_count	YC-11-1_count	YC-11-2_count	YC-11-3_count	baseMean	S1	S7	log2FoldChange	pvalue	padj	regulated
Unigene0064693	3331	2566	3187	83	82	84	1316.48	2537.82	95.1428	-4.73774	0	0	down
Unigene0038101	86	33	62	2390	2387	2393	1394.55	49.2525	2739.84	5.77394	1.29918e-261	1.82534e-259	up
Unigene0062344	137	83	101	2861	2410	3312	1682.78	88.9993	3276.56	5.19732	8.03409e-230	7.52527e-228	up
Unigene0003690	1194	1037	1187	7866	6612	9121	4984.34	959.877	9008.81	3.23098	8.40273e-154	5.90292e-152	up
Unigene0057856	1984	1560	2003	94	116	72	828.873	1549.83	107.919	-3.84539	5.5002e-133	3.09111e-131	down
Unigene0084967	5943	4747	5755	1219	1165	1273	2999.23	4601.4	1397.06	-1.71964	7.34277e-122	3.43886e-120	down
Unigene0034614	1390	1129	1165	87	89	85	566.927	1034.1	99.75	-3.37383	4.16471e-113	1.67183e-111	down
Unigene0088902	3190	2411	2655	418	418	418	1394.31	2309.44	479.189	-2.26896	6.53446e-112	2.29523e-110	down
Unigene0019971	88	92	97	739	683	795	462.572	78.3685	846.775	3.44221	9.94945e-107	3.10644e-105	up
Unigene0016575	574	427	514	1366	1343	1390	994.583	422.986	1566.18	1.88799	4.52528e-92	1.2716e-90	up
Unigene0019503	2370	1875	2318	292	245	340	1085	1835.21	334.789	-2.45435	4.93257e-87	1.26005e-85	down
Unigene0040328	1169	808	943	22	34	10	419.479	813.652	25.3071	-5.01052	1.81272e-82	4.24478e-81	down
Unigene0090230	701	521	661	12	13	12	269.715	525.283	14.1472	-5.21608	3.46562e-80	7.49107e-79	down
Unigene0022586	732	534	725	8	7	10	282.021	554.496	9.54726	-5.86021	6.6631e-74	1.33738e-72	down
Unigene0054029	1169	988	1251	4	9	0	479.77	954.536	5.00501	-7.5859	1.37722e-72	2.58e-71	down
Unigene0079687	852	742	832	6	6	5	344.049	681.603	6.49493	-6.71305	1.83739e-71	3.22692e-70	down
Unigene0007023	63	69	103	980	730	1231	594.054	66.0704	1122.04	4.08823	1.60948e-68	2.66037e-67	up
Unigene0040214	352	248	296	1126	976	1277	769.94	249.748	1290.13	2.36804	5.5784e-68	8.7085e-67	up
Unigene0052855	116	80	121	565	497	633	367.603	87.9879	647.217	2.87455	5.28488e-67	7.81606e-66	up
Unigene0036631	3494	2678	3317	262	338	185	1475.59	2650.66	300.518	-3.14133	6.69525e-67	9.40683e-66	down
Unigene0020566	507	428	534	1582	1357	1807	1111.75	411.541	1811.96	2.139	7.02041e-63	9.39398e-62	up
Unigene0076908	29	27	40	298	296	299	184.054	26.8822	341.225	3.6673	6.15889e-61	7.86658e-60	up
Unigene0020142	1682	1274	1634	2670	2520	2821	2170.56	1280.97	3060.15	1.256	2.92868e-54	3.57808e-53	up
Unigene0057644	724	471	664	4	8	0	260.114	515.614	4.61441	-6.81381	9.2371e-52	1.08151e-50	down
Unigene0071885	1461	1204	1461	366	364	368	787.581	1155.6	419.563	-1.46151	1.87299e-49	2.10525e-48	down
Unigene0017883	691	403	518	1500	1412	1589	1082.7	446.07	1719.33	1.94433	9.78401e-49	1.05743e-47	up
Unigene0018956	443	419	465	998	974	1021	758.709	373.881	1143.54	1.61555	6.71619e-47	6.98981e-46	up
Unigene0052241	785	604	714	1339	1248	1430	1061.16	587.967	1534.35	1.38389	2.4873e-46	2.49618e-45	up
Unigene0071886	115	90	102	641	808	474	410.989	85.9382	736.039	3.09882	6.12833e-46	5.93814e-45	up
Unigene0037132	384	305	361	24	19	29	160.669	293.86	27.4772	-3.41768	2.82462e-45	2.64573e-44	down
Unigene0076155	421	338	417	40	43	37	187.442	329.008	45.8771	-2.84288	6.68917e-45	6.06341e-44	down
Unigene0094845	1223	1014	1137	228	262	193	603.839	946.44	261.238	-1.85729	3.04554e-39	2.67436e-38	down
Unigene0109842	606	546	579	96	87	105	298.673	487.359	109.988	-2.14623	3.40376e-39	2.89835e-38	down
Unigene0057643	2890	2192	2556	1	2	0	1068.04	2134.93	1.1536	-10.8634	2.32794e-38	1.92398e-37	down
Unigene0097015	326	245	335	690	621	759	521.515	252.522	790.508	1.64522	8.15712e-37	6.549e-36	up
Unigene0008517	873	716	877	139	168	110	425.006	690.456	159.557	-2.11408	3.86711e-36	3.0185e-35	down
Unigene0005782	2075	1763	2124	3664	3215	4114	2934.57	1671.63	4197.5	1.32857	5.51767e-36	4.19045e-35	up
Unigene0013973	673	636	765	88	111	66	342.429	583.427	101.431	-2.52448	9.89309e-36	7.31568e-35	down
Unigene0070938	270	229	236	545	554	536	415.735	206.624	624.845	1.59902	1.66427e-34	1.19913e-33	up
Unigene0030615	1679	1269	1617	512	514	509	930.312	1274.04	586.581	-1.1195	1.87219e-34	1.31522e-33	down
Unigene0029064	2415	2012	2351	560	465	655	1270.77	1900.26	641.291	-1.56682	2.85255e-34	1.95504e-33	down
Unigene0031264	1402	1144	1239	364	382	347	739.791	1061.78	417.798	-1.34535	4.37073e-33	2.92423e-32	down
Unigene0016303	1267	966	1179	256	300	211	623.292	953.175	293.409	-1.70038	3.61137e-31	2.35999e-30	down
Unigene0083342	173	166	164	439	391	487	322.507	142.096	502.917	1.82802	4.76352e-29	3.04216e-28	up
Unigene0029341	1258	992	1313	340	375	306	692.742	995.077	390.407	-1.35035	3.51534e-28	2.19513e-27	down
Unigene0020201	94	88	103	299	337	261	211.618	80.1913	343.044	2.09996	1.55456e-27	9.49632e-27	up
Unigene0017884	672	499	653	157	143	171	344.221	508.561	179.882	-1.49985	9.01726e-27	5.39117e-26	down
Unigene0008103	312	206	221	534	502	565	408.693	205.831	611.556	1.56986	6.26717e-25	3.66891e-24	up
Unigene0052243	695	533	732	1357	1099	1615	1050.19	546.59	1553.78	1.50693	1.73047e-24	9.92374e-24	up
Unigene0087600	1308	1124	1261	346	395	297	717.061	1037.12	397.003	-1.38527	2.42917e-24	1.36519e-23	down
Unigene0012582	287	241	383	28	38	17	142.919	254.05	31.7876	-3.00059	1.57747e-23	8.69158e-23	down
Unigene0085926	372	282	349	828	1012	645	615.502	280.084	950.919	1.76311	2.22733e-23	1.20362e-22	up
Unigene0090161	1020	746	915	0	0	0	373.951	747.902	0	-11.7928	2.51695e-23	1.33446e-22	down
Unigene0045581	324	293	310	578	622	535	462.174	261.037	663.312	1.34782	3.41194e-23	1.77547e-22	up
Unigene0108046	358	230	323	842	618	1065	607.924	252.591	963.257	1.92974	6.57564e-23	3.35956e-22	up
Unigene0026093	905	689	778	0	0	0	331.711	663.423	0	-11.6196	1.18165e-22	5.92936e-22	down
Unigene0004055	195	178	166	8	2	13	80.4549	152.165	8.7444	-4.11528	5.01493e-22	2.47227e-21	down
Unigene0057857	1314	1036	1286	0	0	1	508.469	1016.55	0.383384	-11.2735	1.64484e-21	7.96898e-21	down
Unigene0060946	546	418	474	90	115	66	252.99	402.241	103.739	-1.95596	2.08489e-20	9.92973e-20	down
Unigene0012750	930	707	838	144	92	196	428.188	691.672	164.704	-2.06973	3.5508e-20	1.66296e-19	down
Unigene0040327	0	4	6	88	81	96	52.0603	2.90576	101.215	5.16691	5.35923e-20	2.46876e-19	up
Unigene0013789	133	146	134	340	373	306	253.492	117.358	389.626	1.73727	1.04694e-19	4.74498e-19	up
Unigene0021420	1790	1325	1756	480	566	394	954.297	1357.71	550.886	-1.30184	1.9549e-19	8.71946e-19	down
Unigene0100314	554	387	458	104	126	82	254.636	389.889	119.383	-1.70865	2.06258e-18	8.91671e-18	down
Unigene0048256	0	3	0	182	97	266	104.313	0.980354	207.645	7.92941	5.22734e-18	2.22558e-17	up
Unigene0064694	639	543	603	0	0	1	250.789	501.195	0.383384	-10.2527	6.07214e-18	2.54667e-17	down
Unigene0070761	295	256	290	0	0	0	118.108	236.215	0	-10.129	2.46238e-17	1.01754e-16	down
Unigene0060955	53	38	39	142	161	123	99.6299	36.3359	162.924	2.16447	7.85552e-17	3.19913e-16	up
Unigene0028841	6	12	1	94	100	88	56.7614	5.71921	107.804	4.29976	1.0887e-16	4.37036e-16	up
Unigene0106894	522	388	490	74	42	105	237.397	390.575	84.2182	-2.21271	1.37112e-16	5.42655e-16	down
Unigene0028642	21	5	17	101	118	84	63.7154	11.5231	115.908	3.29905	2.17853e-16	8.38583e-16	up
Unigene0003773	51	20	34	206	289	123	132.683	28.6111	236.755	3.03835	2.94655e-16	1.11889e-15	up
Unigene0057642	158	97	115	2	4	0	52.4857	102.664	2.30721	-5.48522	3.07616e-16	1.15253e-15	down
Unigene0087164	278	167	247	0	0	0	95.668	191.336	0	-9.82747	3.1289e-16	1.15687e-15	down
Unigene0033132	23	19	23	90	91	89	60.6946	18.2072	103.182	2.50404	4.99614e-16	1.82327e-15	up
Unigene0009037	107	96	108	2	1	3	44.8707	87.4557	2.28556	-5.25324	3.36173e-15	1.21109e-14	down
Unigene0030363	0	0	0	116	161	71	66.6528	0	133.306	9.74662	4.15669e-15	1.47852e-14	up
Unigene0075411	133	82	110	2	0	4	46.1639	90.0495	2.27834	-5.29869	4.65937e-15	1.6366e-14	down
Unigene0037457	292	204	240	380	363	396	320.128	205.135	435.121	1.08363	1.08879e-14	3.77716e-14	up
Unigene0076381	0	0	0	76	106	46	43.6709	0	87.3419	9.13657	3.89036e-13	1.33316e-12	up
Unigene0030652	114	100	101	10	6	15	50.2514	88.6844	11.8184	-2.90456	9.22523e-13	3.12324e-12	down
Unigene0062343	120	76	135	0	0	0	45.7159	91.4318	0	-8.76243	9.3759e-13	3.13646e-12	down
Unigene0090228	253	133	188	0	1	0	79.2577	158.125	0.390601	-8.59093	1.35525e-12	4.42821e-12	down
Unigene0054032	97	68	76	5	7	3	36.487	67.2275	5.74637	-3.55173	2.75823e-12	8.90877e-12	down
Unigene0075687	99	72	112	0	0	0	39.3184	78.6368	0	-8.54411	3.62302e-12	1.1569e-11	down
Unigene0031518	111	65	84	0	0	0	35.9759	71.9518	0	-8.4165	9.66011e-12	3.04999e-11	down
Unigene0028978	239	211	226	40	56	23	117.876	190.165	45.5875	-2.06116	1.39393e-11	4.35217e-11	down
Unigene0003772	105	62	122	1	2	0	40.3592	79.5647	1.1536	-6.11912	2.02847e-11	6.26373e-11	down
Unigene0083790	210	131	139	26	34	19	81.8441	133.441	30.2472	-2.14361	2.50176e-11	7.64125e-11	down
Unigene0000603	89	59	59	2	4	0	30.0112	57.7152	2.30721	-4.65286	1.28284e-10	3.83486e-10	down
Unigene0036905	65	49	64	0	0	0	24.8271	49.6541	0	-7.88012	3.07241e-10	9.08787e-10	down
Unigene0089193	24	19	40	96	126	65	66.439	22.9918	109.886	2.25191	5.55596e-09	1.59309e-08	up
Unigene0039803	70	50	69	0	0	1	26.4863	52.5892	0.383384	-7.00169	1.92558e-08	5.46555e-08	down
Unigene0020319	90	84	105	16	22	10	48.3908	78.3962	18.3855	-2.0931	5.32425e-08	1.45604e-07	down
Unigene0064492	576	518	558	820	604	1035	701.526	464.957	938.094	1.01348	5.33707e-08	1.45604e-07	up
Unigene0041627	151	80	158	206	193	218	171.229	106.779	235.678	1.13604	2.29423e-07	6.08187e-07	up
Unigene0109071	28	15	50	0	0	0	12.685	25.37	0	-6.91439	5.01388e-07	1.29257e-06	down
Unigene0047579	145	118	144	20	34	6	68.4821	113.935	23.0288	-2.3086	5.06332e-07	1.29345e-06	down
Unigene0089192	100	90	123	25	20	30	58.1643	87.705	28.6236	-1.61438	5.22386e-07	1.32244e-06	down
Unigene0051643	39	33	45	2	4	0	17.5173	32.7274	2.30721	-3.83327	1.11969e-06	2.80923e-06	down
Unigene0002435	38	44	32	0	0	1	16.4932	32.6031	0.383384	-6.30706	1.22256e-06	3.04017e-06	down
Unigene0070038	42	24	39	2	1	2	15.4278	28.9534	1.90217	-3.92649	1.89032e-06	4.65947e-06	down
Unigene0072984	24	39	41	84	67	101	62.9838	29.7939	96.1738	1.70108	1.97637e-06	4.82922e-06	up
Unigene0008541	38	28	41	2	4	1	16.2315	29.7725	2.69059	-3.47549	3.02282e-06	7.32252e-06	down
Unigene0110258	76	57	66	6	12	0	31.2652	55.6088	6.92162	-3.01042	3.45658e-06	8.30171e-06	down
Unigene0024391	60	65	52	9	5	13	30.349	50.4093	10.2886	-2.2872	4.05968e-06	9.66755e-06	down
Unigene0005956	33	41	40	3	5	1	17.9659	32.4781	3.45359	-3.23399	4.53068e-06	1.06985e-05	down
Unigene0070939	0	0	0	13	20	6	7.47677	0	14.9535	6.59009	9.74743e-06	2.24511e-05	up
Unigene0096447	246	168	252	80	96	64	138.327	184.828	91.8264	-1.01146	1.00569e-05	2.29756e-05	down
Unigene0077932	27	21	38	1	0	2	12.5087	23.8782	1.13917	-4.38416	1.97848e-05	4.4835e-05	down
Unigene0104912	18	40	28	1	0	2	13.1324	25.1257	1.13917	-4.45008	3.37725e-05	7.59206e-05	down
Unigene0092042	37	31	36	4	1	6	16.673	29.1654	4.18051	-2.79734	3.40994e-05	7.60471e-05	down
Unigene0075763	30	34	47	5	7	3	18.5182	31.29	5.74637	-2.44561	7.08912e-05	0.000153917	down
Unigene0008809	11	13	20	0	0	0	6.19221	12.3844	0	-5.87529	7.12073e-05	0.000153917	down
Unigene0029006	0	0	0	9	14	4	5.17678	0	10.3536	6.05968	0.000140797	0.000299726	up
Unigene0062698	55	16	46	5	5	5	18.627	31.5221	5.73193	-2.46643	0.000168071	0.000355098	down
Unigene0047580	37	11	34	2	1	3	12.1912	22.0969	2.28556	-3.27734	0.000197877	0.000414951	down
Unigene0053450	4	1	2	14	12	15	8.76608	1.88056	15.6516	3.02166	0.000489003	0.000988561	up
Unigene0043074	62	40	87	16	20	11	35.0315	52.0754	17.9877	-1.53783	0.000563056	0.00113013	down
Unigene0110222	10	6	17	0	0	0	4.5212	9.0424	0	-5.42607	0.000643239	0.00127289	down
Unigene0017736	0	0	0	8	16	1	4.8061	0	9.61221	5.95235	0.000821505	0.00160308	up
Unigene0104237	23	23	24	2	5	0	11.2393	19.7807	2.69781	-2.87971	0.000978505	0.00187047	down
Unigene0084200	1	8	4	19	27	11	12.8872	3.93525	21.8391	2.51614	0.00246041	0.00460916	up
Unigene0004151	9	5	10	0	0	0	3.29767	6.59533	0	-4.97044	0.00311966	0.00572958	down
Unigene0073336	34	32	46	10	8	12	21.4202	31.3909	11.4494	-1.45385	0.00357423	0.0065218	down
Unigene0034612	24	15	19	3	2	4	9.76072	16.0895	3.43194	-2.22963	0.00399071	0.00723477	down
Unigene0108110	24	20	20	4	4	4	11.2877	17.9899	4.58554	-1.97065	0.00437222	0.00787561	down
Unigene0100927	9	2	15	0	0	0	3.47358	6.94716	0	-5.04886	0.00455235	0.00814785	down
Unigene0017307	17	13	2	29	34	24	21.2006	9.11993	33.2813	1.87575	0.00487904	0.00867728	up
Unigene0008808	11	6	5	0	0	0	3.05019	6.10039	0	-4.85601	0.00502681	0.00888385	down
Unigene0011821	60	88	91	29	35	23	50.8024	68.3164	33.2885	-1.03353	0.00657894	0.0115543	down
Unigene0097016	2	1	0	8	6	9	4.80525	0.837238	8.77327	3.38917	0.00663482	0.01158	up
Unigene0069991	29	32	15	5	7	3	13.8008	21.8552	5.74637	-1.92314	0.00687087	0.011918	down
Unigene0090229	14	9	14	1	0	2	5.69176	10.2443	1.13917	-3.16512	0.00736593	0.0126983	down
Unigene0071260	35	20	37	5	10	0	15.5474	25.3268	5.76802	-2.14009	0.008099	0.0137229	down
Unigene0024930	6	7	14	0	0	1	3.96618	7.54897	0.383384	-4.20056	0.00810675	0.0137229	down
Unigene0001432	9	8	3	18	11	24	12.9558	5.71063	20.201	1.83547	0.00922593	0.0154315	up
Unigene0006193	21	17	28	33	29	37	28.0886	18.3753	37.8019	1.03851	0.012598	0.0207019	up
Unigene0024002	5	3	1	11	17	5	7.58824	2.52292	12.6536	2.32791	0.0149455	0.0244168	up
Unigene0030027	14	4	8	18	19	16	13.6353	7.01181	20.2588	1.51024	0.0165819	0.0267789	up
Unigene0043761	3	9	4	0	0	0	2.38624	4.77249	0	-4.49063	0.0190659	0.0305041	down
Unigene0075927	14	1	5	0	0	0	2.61607	5.23214	0	-4.64193	0.0191057	0.0305041	down
Unigene0055296	6	5	4	0	0	0	2.11552	4.23103	0	-4.32516	0.0226592	0.035771	down
Unigene0037458	23	14	11	25	23	27	21.0106	13.376	28.6452	1.09744	0.0271322	0.0425931	up
Unigene0056389	0	0	0	4	9	0	2.50251	0	5.00501	5.01079	0.0290107	0.0452889	up
Unigene0010627	0	0	0	4	0	9	2.47003	0	4.94006	4.99346	0.0298315	0.0463131	up
Note: An absolute log2(Fold Change) ≥ 1 and an FDR < 0.05

## Sheet: Table S5
Table S5. miRNA-seq data from three sets of samples.
id	length	seq	YC-8-1_count	YC-8-2_count	YC-8-3_count	YC-9-1_count	YC-9-2_count	YC-9-3_count	YC-11-1_count	YC-11-2_count	YC-11-3_count	YC-8-1_TPM	YC-8-2_TPM	YC-8-3_TPM	YC-9-1_TPM	YC-9-2_TPM	YC-9-3_TPM	YC-11-1_TPM	YC-11-2_TPM	YC-11-3_TPM	class
miR159-y	21	TTTGGATTGAAGGGAGCTCTA	48791	38596	46925	26623	23194	26064	14154.5	12238	16071	21033.3	18591.7	19801.7	9548.55	8331.29	9305.22	4998.46	4740.75	11906.2	known
miR162-y	21	TCGATAAACCTCTGCATCCAG	14958	12979	14052	12848	11935	11471	22623.5	25984	19263	6448.24	6252	5929.75	4608.04	4287.06	4095.31	8355.15	10065.7	14271	known
miR159-z	21	TTTGGATTGAAGGGAGCTCTC	252	229	248	171	141	172	76	57	95	108.635	110.309	104.653	61.3305	50.6473	61.4065	1001.85	22.0806	70.381	known
miR8175-z	18	TCCCCGGCAACGGCGCCA	184	113	214	136	114	123	64.5	83	46	79.3205	54.4322	90.305	48.7775	40.9488	43.9128	31.1688	32.1525	34.0792	known
miR5072-z	18	TCCCCAGCAGAGTCGCCA	107	29	87	127	123	129	70	100	40	46.1266	13.9693	36.7128	45.5495	44.1817	46.0548	27.9883	38.7379	29.6341	known
miR5139-z	18	AACCTGGCTCTGATACCA	96	72	103	94	82	118	46.5	61	32	41.3846	34.6825	43.4646	33.7138	29.4544	42.1277	29.2605	23.6301	23.7073	known
miR8155-z	18	AACCTGGCTCTGATACCA	78	51	88	77	69	90	34.5	48	21	33.625	24.5667	37.1348	27.6167	24.7848	32.1313	26.7161	18.5942	15.5579	known
miR5059-z	18	TCCTGGGCAGCATCACCA	65	47	95	88	62	71	36	40	32	28.0208	22.6399	40.0887	31.5619	22.2704	25.348	15.9025	15.4952	23.7073	known
miR1511-y	18	AACCTGGCTCTGATACCA	68	50	78	67	58	84	33.5	49	18	29.3141	24.085	32.9149	24.0301	20.8336	29.9892	20.9912	18.9816	13.3353	known
miR393-z	21	TCCAAAGGGATCGCATTGATT	38	37	43	51	36	39	3	6	0	16.3814	17.8229	18.1454	18.2915	12.9312	13.9236	0.01	2.3243	0.01	known
miR1863-z	23	AGAGCTCTGATACCATGTTAAAT	37	51	30	10	9	9	25	27	23	15.9503	24.5667	12.6596	3.5866	3.2328	3.2131	10.1776	10.4592	17.0396	known
miR393-x	21	TCCAAAGGGATCGCATTGATC	6	15	23	4	6	14	2.5	5	0	2.5865	7.2255	9.7057	1.4346	2.1552	4.9982	0.01	1.9369	0.01	known
miR1511-z	24	AACCTAGCTCTGATACCATGATAA	2	9	6	8	10	10	5	9	1	0.8622	4.3353	2.5319	2.8693	3.592	3.5701	4.4527	3.4864	0.7409	known
miR168-z	21	TCGCTTGGTGCAGGTCGAGAA	6	3	10	8	12	6	6	5	7	2.5865	1.4451	4.2199	2.8693	4.3104	2.1421	2.5444	1.9369	5.186	known
miR529-z	18	ACAGAAGAGAGAGAGCAC	8	1	4	8	9	5	6.5	8	5	3.4487	0.4817	1.6879	2.8693	3.2328	1.7851	3.1805	3.099	3.7043	known
miR8154-z	20	GAGGAGGAGAGGGAGAGGGA	1	1	1	4	1	4	8	3	13	0.4311	0.4817	0.422	1.4346	0.3592	1.4281	0.01	1.1621	9.6311	known
miR8577-z	18	TGAGATGATGATCATGAT	5	2	9	2	0	0	3	2	4	2.1554	0.9634	3.7979	0.7173	0.01	0.01	2.5444	0.7748	2.9634	known
miR1507-y	20	TCATTCCATACATCATCCAA	11	1	4	2	1	0	1	0	2	4.742	0.4817	1.6879	0.7173	0.3592	0.01	1.2722	0.01	1.4817	known
miR5054-z	18	TCCCCACAGACGGCGCCA	1	1	1	3	7	4	1.5	2	1	0.4311	0.4817	0.422	1.076	2.5144	1.4281	0.01	0.7748	0.7409	known
miR7782-y	20	CCTGCTCTGATACCATGATT	6	0	2	2	2	2	1	1	1	2.5865	0.01	0.844	0.7173	0.7184	0.714	1.2722	0.3874	0.7409	known
miR5658-z	21	AGACGATGATGATGATGATGA	3	8	6	0	0	0	0	0	0	1.2933	3.8536	2.5319	0.01	0.01	0.01	0.01	0.01	0.01	known
miR9566-y	18	AGCCTAAGTATTCCTCAA	1	0	0	1	0	1	3	3	3	0.4311	0.01	0.01	0.3587	0.01	0.357	1.2722	1.1621	2.2226	known
miR10516-z	18	ATCCTCTGCAGACGACTA	1	0	0	1	1	0	3.5	3	4	0.4311	0.01	0.01	0.3587	0.3592	0.01	0.01	1.1621	2.9634	known
miR1030-z	21	TGCATCTGCACCTGCACCTGA	0	2	1	1	1	2	0	0	0	0.01	0.9634	0.422	0.3587	0.3592	0.714	0.01	0.01	0.01	known
miR398-x	18	GGGGACGGACTGGGAACC	1	0	0	1	0	1	1.5	3	0	0.4311	0.01	0.01	0.3587	0.01	0.357	0.01	1.1621	0.01	known
miR1879-z	19	TGTGTTTGGTTGAGGGATT	0	0	1	1	0	1	0	0	0	0.01	0.01	0.422	0.3587	0.01	0.357	0.6361	0.01	0.01	known
miR3699-z	18	TTGACAGAAGAGAGAGTT	0	2	1	1	0	0	0	0	0	0.01	0.9634	0.422	0.3587	0.01	0.01	0.01	0.01	0.01	known
miR9724-z	18	AGAGTGCCAAAATAGAAT	0	0	0	1	0	0	0	0	0	0.01	0.01	0.01	0.3587	0.01	0.01	1.9083	0.01	0.01	known
miR8024-y	18	TGGAGGAGTTGAAGAATT	0	0	0	0	3	0	0	0	0	0.01	0.01	0.01	0.01	1.0776	0.01	0.01	0.01	0.01	known
miR8051-x	18	TAGTATGGTAGAAAGAAA	0	0	0	0	0	0	1	1	1	0.01	0.01	0.01	0.01	0.01	0.01	0.6361	0.3874	0.7409	known
miR2673-z	21	TCCTCTTCATCTTCCTCTTCC	0	0	0	0	0	2	0	0	0	0.01	0.01	0.01	0.01	0.01	0.714	0.01	0.01	0.01	known
miR5303-z	19	TTTTGAAGAGTTCGTGTAA	0	0	0	0	0	0	1	0	2	0.01	0.01	0.01	0.01	0.01	0.01	0.01	0.01	1.4817	known
miR5368-z	19	GGGACAGTCTCAGGTATAC	0	2	0	0	0	0	0	0	0	0.01	0.9634	0.01	0.01	0.01	0.01	0.01	0.01	0.01	known
miR6190-z	18	TCCGAGGAAAGGAAGAAC	2	0	0	0	0	0	0	0	0	0.8622	0.01	0.01	0.01	0.01	0.01	0.01	0.01	0.01	known
miR6232-x	18	TCTTCTTGGTACATTGAA	0	0	0	0	0	0	1	0	2	0.01	0.01	0.01	0.01	0.01	0.01	0.01	0.01	1.4817	known
miR6281-z	18	AGAGATAGAGAGAGAGAG	0	0	2	0	0	0	0	0	0	0.01	0.01	0.844	0.01	0.01	0.01	0.01	0.01	0.01	known
miR6293-z	18	ATAACAGGCTGATGACTC	0	0	2	0	0	0	0	0	0	0.01	0.01	0.844	0.01	0.01	0.01	0.01	0.01	0.01	known
miR6427-y	18	TGGGAATGAATATTTTGA	2	0	0	0	0	0	0	0	0	0.8622	0.01	0.01	0.01	0.01	0.01	0.01	0.01	0.01	known
miR9722-z	21	AGAGAGGGAAGAAGAAGAAGA	0	0	2	0	0	0	0	0	0	0.01	0.01	0.844	0.01	0.01	0.01	0.01	0.01	0.01	known
novel-m0146-5p	22	CACTTCTGCAACTTGGACTGCC	14	11	15	4	2	3	0	0	0	6.0353	5.2987	6.3298	1.4346	0.7184	1.071	0.6361	0.01	0.01	novel
Note: An absolute log2(Fold Change) ≥ 1 and an FDR < 0.05
